# Supplementary material for: Associated factors with adherence to preventive behaviors related to COVID-19 among medical students in the university of Monastir, Tunisia
Source: PLoS One. 2023 Mar 14;18(3):e0280921. doi: 10.1371/journal.pone.0280921 (PMC10013900; doi:10.1371/journal.pone.0280921)
Supplement: S3 File — (XLSX) [file pone.0280921.s003.xlsx]

## Sheet: Feuil1
Numero	B12	b31	b32	d105	d106	d107	d108	d109	d110	d111	d112	d113	d114	d115	d116	d117	d118	d119	d120	d121	f173	f174	f175	F177	F178	F179	F180	F181	F182	F183	F184	F185	F186	F187	SEXE	ANNETU	etatun	NOMB	REV	ETCIVIL	PARENS	HET	MCH	LESQUELS	TTLONCOU	LES QUIELS	POIDS	TAILLE
1	3	0	2	4	3	4	3	3	2	4	3	3	3	1	1	1	1	0	1	1	0	0	3	4	4	0	4	4	4	4	4	4	3	2	1	2	1	1	2	3			2		2
2	3	0	2	1	1	1	2	3	2	4	3	1	1	1	0	0	0	0	0	0	0	0	3	4	4	0	1	4	3	4	4	3	3	3	2	2		1	2	1	1	2	2				75	157
3	3	0	2	2	3		5	4	3	3	3	3	3	1	0	0	0	0	0	1	0	0	3	3	2	0	4	4	4	4	3	4	4	2	2	2	1	1	2	1	1	3	2		2		70	167
4	3	0	2	1	1	3	3	4	3	3	3	1	1	0	0	0	0	0	0	0	0	0	4	4	4	0	4	4	4	4	4	4	4	4	2	2		2	3	1	1	1	2				52	165
5	3	0	2	2	2	3	5	4	3	4	4	2	2	0	0	0	0	0	0	0	0	1	4	4	3	1	3	4	4	4	4	4	3	3	1	2	1	1			1	3					65	167
6	3	0	2	2	2	2	2	3	2	2	2	3	2	1	0	0	1	0	0	0	0	0	4	1	4	1	2	2	1	3	2	2	2	3	1	2	1	2	2	1	1	3	2		2		81	174
7	3	0	2	1	1	1	1	1	1	5	1	1	1	0	0	0	0	0	0	0	0	0	2	4	4	4	4	4	4	4	4	4	4	4	1	2		1	3	1			2		1		73	184
8	3	0	2	2	3	3	3	3	3	4	3	3	3	1	1	1	0	1	0	1	0	0	1	4	4	0	4	4	4	4	4	4	4	4	2	2			3		1	2	2		2		54	164
9	3	0	2	3	3	3	4	4	2	4	4	3	2	0	0	1	0	0	0	0	0	0	3	4	4	0	4	4	1	4	3	3	3	3	2	2	1	1	3	1	1	3	2		2		65	161
10	3	0	2	4	4	5	3	2	4	1	1	5	5	2	3	3	2	2	2	3	0	0	3	4	4	0	1	4	4	4	4	4	4	3	2	2	1	1	3	1	2	3	2		2		64	158
11	3	0	2	3	3	4	4	3	3	3	3	3	3	0	1	0	0	0	0	0	0	0	4	4	3	0	4	0	4	4	4	4	2	1	2	2	1	2	3	1	1	3	2		2
12	3	0	2	3	2	3	4	3	1	4	4	3	2	0	0	0	0	0	0	1	0	0	4	4	4	1	4	4	4	4	4	4	4	4	2	2		2	4	1	1	1	2		2		70	168
13	3	0	2	1	1	3	3	3	3	3	3	3	3	1	1	0	0	0	0	0	0	0	1	4	4	0	4	4	4	4	4	4	4	1	2	2	1	1		1	2	2	2		2
14	3	0	2																		0	1	1	2	2	2	2	2	2	2	2	2	2	2	2	2	1	1		1	1	2	2		2
15	3	0	2	2	2	3	4	3	3	4	4	3	2	1	1	1	1	1	1	1	0	0	3	4	4	0	4	4	4	4	4	4	4	4	2	2	1		2	1	1	2	2		2
16	3	0	2	3	2	3	1	3	3	3	3	3	3	0	0	0	1	0	0	0	0	0	4	3	4	0	3	4	1	3	3	4	2	2	2	2	1	1	3	1	1	2	1	asthme	1	allergie	55	156
17	1	0	2	3	3	3	4	4	2	4		3	1	1	0	0	0	0	0	0	0	0	4	4	4	0	4	4	4	4	4	4	4	4	2	2	1	1	3	1	1	1	1	asthme	2		52	163
18	3	0	2	3	3	3	4	4	2	4		3	1	1	0	0	0	0	0	0	0	0	4	4	4	0	4	4	4	4	4	4	4	4	2	2	1	1	3	1	1	1	2		2		57	166
19	3	0	2	3	4	5	5	4	2	4	4	3	2	1	2	0	2	0	1	3	0	0	3	3	4	2	2	4	4	4	3	4	4	4	2	2	1	2	3	1	1	1	2		1	parescat	58	158
20	2	0	2	4	4	5	4	3	4	4	4	4	4	1	1	1	1	1	1	1	0	0	4	3	4	4	3	4	4	4	4	3	3	4	1	2	1	3	3	1	1	1	2		2		100	185
21	3	0	2	4	4	4	3	4	3	4	3	4	3	2	1	1	2	1	1	2	0	0	1	4	4	2	3	3	2	4	4	4	4	4	2	2	2	1	3	1	1	1	1	prurit à la chaleur	2
22	3	0	2	3	3	3	5	3	3	3	3	3	3	1	1	0	0	0	0	0	0	0	1	4	4	4	4	4	4	4	4	3	3	3	2	2	1	1	3	1	1	3	2		2		63	172
23	3	0	2	3	3	3	3	3	3	3	3	3	3	0	0	0	0	0	0	0	0	0	3	4	4	1	4	4	4	4	4	4	4	4	2	2	1	1	3		1	2	2		2		58	167
24	3	1	2	5	5	5	3	1	5	2	3	1	3	2	2	1	2	1	2	1	0	0	3	0	4	0	4	4	4	4	4	4	4	4	2	2		2	2		2	3	2		2		60	167
25	3	0	2	2	3	3	3	3	3	2	3	4	3	1	0	1	0	0	1	1	0	0	4	4	4	1	3	4	3	4	4	4	4	4	1	2	1	1	3	1	1	2	1	diabète; comiiéque	1	monastir	82	177
26	3	0	2	2	2	2	3	2	2	3	2	1	2	0	0	0	0	0	0	0	0	0	1	3	3	2	3	2	3	2	2	3	2	3	2	2	1	2	2	1	1	3	2		2		69	169
27	3	0	2	2	2	1	2	3	2	1	2	1	2	0	0	0	0	0	0	0	0	0	3	1	2	3	2	1	2	2	0	1	1	1	1	2	1	2	3	1	1	3	1		1		78	178
28	3	0	2	3	3	3	4	4	3	4	3	2	3	1	1	1	0	0	1	1	0	1	3	4	4	1	4	3	2	3	3	3	1	1	2	2			3	1	1	2	2		2		60	171
29		0	2	5	5	4	1	3	4	4	2	4	4	2	1	2	1	0	1	0	0	0	3	4	4	0	4	4	4	4	0	4	4	3	2	2	1	1		1	1	2	1		1		63	170
30	2	0	2	4	3	4	3	2	4	2	2	4	4	2	2	2	2	2	2	2	0	1	4	4	3	3	3	3	2	3	4	4	4	3	2	2		1	3	1	1	2	2		2		75	170
32	3	0	2	2	2	3	4	4	2	4	4	1	1	0	0	0	0	0	0	0	0		3	4	4	1	3	4	4	3	4	3	4	3	1	2	1	2	4	1	1	3	2		2		73	175
33	3	0	2	4	3	5	4	3	3	3	2	4	4	1	1	2	1	1	2	0	0	0	4	4	4	0	4	4	4	4	3	4	2	3	2	2	1	1	3	1	2	2	2		2		66	169
34	3	0	2	3	2	4	4	4	3	5	4	3	3	3	3	1	3	3	3	3	0	0	1	4	4	0	4	4	2	4	4	4	4	1	1	2	1	1		1			2		2
35	3	0	2	3		3	5	5	1	5	5	2	1	1	0	0	0	0	0	0	0	0	3	4	4	0	4	4	4	4	4	4	3	3	2	2	1	1	3	1	1	3	2		2
36	3	0	2	3	3	4	3	2	1	3	3	3	3	1	0	0	1	0	1	0	0	0	3	4	4	1	3	4	3	4	4	4	4	3	2	2		2	3		1	2	1		1		62.8	165
37	3	0	2	1	1	1	5	5	1	5	5	1	1	0	0	0	0	0	0	0	0	0	4	4	4	0	4	4	4	4	4	4	4	4	2	2	1	2	4	1	1	2	2		2		64	164
38	3	0	2	1	1	3	5	4	2	4	5	2	1	0	0	0	0	0	0	0	0	0	4	4	4	0	4	4	4	4	4	4	4	4	2	2	1	2	4	1	1	1	2		2		80	164
39	3	0	2	2	3	3	1	1	1	1	1	1	1	0	0	0	0	0	0	0	0	1	1	4	4	4	4	4	4	4	4	4	4	4	2	2	1	1	3	1	1	1	1		1		60	160
40	3	0	2	3	2	5	4	3	4	2	3	4	5	3	31	2	2	2	1	0	0	0	3	4	4	4	4	4	4	4	4	4	4	4	2	2		2	3	1			2		2		55	165
41	3	0	2	2	2	3	2	3		3	2	2	1	0	0	0	0	0	0	0	0	0		4	4	4	3		2		4	1	2	2	2	2	1	2	3	1	1	1	2				57	160
42	3	0	2	5	4	4	4	3	2	4	3	2	2	1	0	0	0	0	1	1	0	0	4	4	4	0	4	4	4	4	4	4	4	4	2	2	1	2	4	1	1	3	2		2		56	165
43	3	0	2	3	2	2	3	3	2	3		2	1	1	1	0	1	0	0	1	0	0	1	4	4	3		4	4	4	3	4	2	2	2	2	1	1	4	1	1	3	2		2		46	153
44	3	0	2	3	3	4	3	3	2	3	3	4	3	3	2	1	1	1	2	1	0	0	1	4	4	2	2	4	4	4	3	4	3	2	2	2	1	1	3	2	1	3	1	asthm, paroxystique	2		50	167
45	3	0	2	1	1	2		3	2	1	3	1	2	0	1	1	2	1	0	0	0	0	3	4	4	1	3	4	4	4	4	4	4	4	2	2		1	3	1	1	1	2		2		50	163
46	3	0	2	5	3	4	1	4	3	2	4	3	5	2	1	3	2	3	1	3	0	0	3	4	3	2	3	4	3	4	3	2	2	3	2	2		1	3		1	1	2		2		55	174
47	3	0	2	1	2	4	3	4	3	3	3	3	3	0	1	2	3	2	1	0	0	0	4	4	4	4	4	4	4	4	1	4	4	4	2	2	1	2	3	1	1	3	2		2
48	3	0	2	3	3	4	3	2	3	3	3	4	3	2	3	2	1	2	3	2	0	0	4	4	3	4	4	3	2	4	3	3	3	4	2	2		1	3		1	3	2		1		79.5	169
49	3	0	2	3	3	3	3	3	3	3	3	3	3	1	2	3	1	0	1	0	0	1	3	4	4	2	1	4	4	4	4	4	2	2	2	2			4	1	1	3	2		2		70	171
51	3	0	2																		0	0	3	4	4	0	2	4	2	4	3	4	3	2	2	2	1	1	4	1	1	3	2		2		60	163
52	3	0	2	1	1	3		3													0	0	3	4	4	0	4	4	4	4	2	3	4	2	2	1	1		2	2		2
53	3	0	2	2	3	5	4	3	4	5	4	5	4	3	3	2	3	3	2	3	0	0	1	4	4	3	4	4	3	4	3	4	3	3	2	2		2	3	1	1	2	2		2		54	164
54	3	0	2																		0	0	3	4	4	0	4								2	2		2	2	3	2		2
55	3	0	2	1	3	4	3	4	1	5	5	1	1	1	1	0	0	0	0	1	0	0	1	4	4	0	4	4	4	4	4	4	4	4	2	2	1		3	1	1	1	2		2		60	170
56	3	0	2	1	1	3	5	5	1	5	5	1	1	1	0	0	1	0	0	1	0	0	1	4	4	0	4	4	4	4	4	4	4	4	2	2			3	1	1	1	2		2		48	155
57	3	0	2	3	3	4	4	4	2	4	3	2	2	0	1	1	0	0	0	1	0	1	1	4	4	0	4	4	4	4	4	4	4	2	2	2		1	4	1	1	1	2		2		50	172
59	3	0	2	3	3	4	3	3	4	3	3	5	4	2	1	1	1	1	1	1	0	0	1	3	4	0	2	0	2	3	3	3	2	2	2	2	1	1	3	1	1	2	2		2		57	164
60	3	0	2	2	3	3	4	3	2	2	2	3	3	1	2	2	2	2	2	1	0	0	4	2	2	1	0	0	1	3	3	2	0	1	1	2	1	2	2	1	1	2	2		2		70	173
61	3	2	2	3	4	4	2	3	4	3	3	4	3	1	2	1	1	1	1	2	0	0	1	4	4	0	3	4	2	4	3	3	1	1	2	2			3	1	1	3	2		2		53	174
62	3	0	2	2	1	4	4	4	3	4	4	3	3	1	1	0	0	0	0	1	0	0	3	4	4	0	4	4	4	4	4	4	4	4	2	2		1	4	1	1	1	2		2		51	166
63	3	0	2	2	2	2	4	4			4	3	3												0	0	0	1	1	2	2	1	0			2			3
64	3	0	2	1	3	3	3	3	3	3	3	3	2	1	1	0		1	0	1	0	0	1	4	4	1		4	4	4	4	4	4	4	2	2	1	2	3	1	1	1	2		2
65	3	0	2	1	1	3	2	1	2	2	1	1	1	0	0	0	1	0	0	0	0	0	3	3	2	3	2	4	2	2	2	3	2	3	2	2			2		1	2	2		2		42	165
66	3	0	2	3																	0	1	3	1	2	3	2	2	2	3	3	3	4	4		2			3	1							70	179
67	3	0	2	1	1	1	3	1	2	2	2	2	2	0	0	0	0	0	0	0	0	0	3	4	4	0	3	4	4	4	4	4	4	4	1	2	1	1	3	1	1	2	1		2		76	186
68	3	0	2	3	3	4		3	3	4	3	3	3	1	0	0	0	0	0	0	0			3	4	0	4	4	4	4		4	4	1	2	2	1	0	4		1	1	2				60	160
69	3	0	2	1	1	1	1	1	1	1	1	1	1	0	0	0	0	0	0	0	0	0	3	4	4	0	2	4	3	3	2	3	2	2	1	2	1	1	4	1	2	2	2		2		80	172
70	3	0	2	1	2	2	3	3	3	3	3	3	2	2	2		1	1	2	2		1	4		1	1	2	2		1	1	2	2	3	1	2	1	1	3	1	1	2	2		1		75.5	178
71	3	0	2	3	1	3	5	4	2	5	4	2	2	0	0	0	0	0	0	0	0	0	3	4	4	0	4	4	4	4	4	4	4	4	2	2					1	3	2		2
72	3	0	2	2	2	1	2	2	3	3	3	4	3											0	1	2	1	1	1	1	1	1	1	1	1	2			3	1	1	2	2		2		62	170
73	3	0	2	3	3	2	3	4	2	4	3	1	2								0	0	1	4	4	1	4	4	4	4	3	2	3	4	1	2		1	4	1	2	2	2		2		80	189
74	3	0	2	1	1	1	2	1	4		3	1	4	0	1	0	0	1	0	0	0	0	1	4	4	4	4	4	4	4	4	4	4	4	1	2			3	1	1	2	2		2		75	175
75	3	0	2	3	3	3	2	2	2	2	2	2	2	0	0	0	0	0	0	0	0	0		0	0	0	0	0	0	0	0	0	0	0	1	2	2	2	4	1	1	1	2		2		78	189
76	3	1	2	2	2	2	2	2	2					0	0	0	0	0	0	0	0	0	1	4	4	4	4	4	4	4	4	4	4	4	1	2			2	1	1	1	2				80	181
77	3	0	2	1	1	1	1	1	1	1	1	1	1	0	0	0	1	0	0	0	0	0	1	4	4	2	2	4	4	4	4	4	4	4	1	2	1			1	1	1	2		2		70	179
78	3	0	2	3	3	3	3	3	3	3	3	3	3	1	1	1	1	1	1	1	0	0	1	4	4	4	4	4	4	4	4	4	4	4	2	2			3		1	2	2		2		67	170
79		0	2	4	3	5	5	3	1	2		1	1	2	1	1	2	1	0	0	0			0	0	0	0	0	2		4	1	1	2	2	2	1	2	4	1	2	3	2		2
80	3	0	2	2	2	3	4	4	2	4	4	2	1	1	1	0	0	0	0	1	0	0	3	4	4	2	3	4	4	3	3	4	3	0	2	2	1	2	3	1	2	2	2		2		52.5	151
81	3	0	2	2	2	2	1	2	1	2	2	2	2	1	0	0	1	1	0	0	0	0	1	4	4	0	4	4	4	4	3	4	4	3	1	2	1	1	4	1	1	2	1		1		60	180
82	3	0	2	2	2	3	4	4	2	4	4	3	2	0	1	1	0	1	0	0	0	0	3	4	4	4	4	4	4	4	4	4	4	4	2	2	1	1	4		1	2	2		2		64	160
83	1	2	2	2	2	1	2	1	1	1	2	2	1	0	1	1	0	1	1	1	0	0	1	4	4	4	3	4	3	3	4	4	3	4	1	2	1	2	2	1	1	3	2		2		61	184
84	3	0	2	3	2	4	3	2	2	2	1	4	3	2	2	2	1	3	1	3	0	0	3	3	4	0	4	4	4	4	2	4	2	1	2	2	1	2	3		1	1	1	rhinite , allergique	2		62	172
85	3	0	2	2	3	3	4	3	3	4	3	4	4	1	2	1	1	2	1	1	0	0		4	4	1	1	1	2	4	3	3	2	2	1	2			3		1	2	2		1		83	187
86	3	0	2	2	3	3	2	3	2	2	3	2	3	2	0	0	0	0	0	0	0	0		4	4	4	4	4	4	4	4	4	4	4	2	2			3	1	1	1	2		2		46
87	3	0	2	3	3	4	2	4	3		3	3	2	1	1	0	1	0	1	2	0	0	3	3	3	0	4	4	4	4	3	3	3	3	2	2	1	2	3	1	1	1	2		2		60	162
88	3	0	2	4	4		3	2	4	4	4	2	4	2	3	2	2	1	0	2	0	0	2	4	4	3	4	4	4	4	4	3	4	4	1	2	1	1	4		1	2	2		2		68	170
89	3	0	2	3	3	3	3	3	3	4	3	3	2	1	0	0	0	0	1	0	0	0	1	4	4	0		4	3	4	4	4	3	2	2	2	1	1	3	1	1	1	1		1		51	161
91	3	0	2	3	3	3	3	3	2	3	2	3	3	1	1	1	1	1	1	1	0	1	4	4	4	0	4	4	2	4	4	4	4	4	1	2	1	1	4	1	1	2	2		2		90	178
92	3	0	2	1	2	3	1	3	4	2	3	2	4	0	0	0		0	1	1	0	0	3	0	4	0	4	2	3	2	3	3	2	4	2	2		1	3	1			1		2		70	165
93	3	0	2	1	3	3	4	4	2	4	4	2	1	1	1	1	1	0	2	0	0	0	4	3	4	0	4	4	4	3	4	4	2	3	1	2	2	2	3	1	1	2	2		2		76	181
94	1	2	2	3	3	5	2	2	5	3	2	3	4	3	2	3	2	1	3	3	0	0	3	1	4	3	1	3	4	4	4	4	4	4	2	2	1		4	1	1	1	2		2		50	154
96	3	0	2	2	3	4	4	3	3	4	3	3	3	1	1	1	3	0	1	1	0	1	4	4	4	0	4	4	4	4	4	4	4	4	2	2			4	1	1	3	2		2		70	163
97	3	0	2	1	1	5	4	3	2	3	4	3	3	1	2	3	3	3	2	3	0	0	3	4	4	0	4	4	4	4	4	4	4	4	2	2		2	3	1	1	3	2		2		57
98	3	0	2	4	3	5		3	2	3	2	3	2	1	2	3	3	3	2	3	0	0	4	4	4	0	4	4	4	4	4	4	4	4	2	2	1	2	2	1	1	3	2				65	167
99	1	1	2	1	1	3	2	4	3	3	3	3	3	0	0	0	0	0	0	0	0	0	4	4	3		2	4	4	3	2	4	3	2	1	2		1	3	1	1	1	2		2
100	3	0	2	1	1	1	1	1	1	1	1	1	1	0	0	0	0	0	0	0	0	0	4	4	4	4	4	4	4	4	4	4	4	4	2	2	1	1	4	1	1	1	2		2		65	165
101	3	0	2	3	3	3	3	3	3	3	3	3	3	1	1	1	0	0	0	0	0	0	1	4	4	4	4	4	4	4	4	4	4	4	2	2	1	1	2	1	1	2	1		2		48	166
102	3	0	2	3	3	3	3	3	3	3	3	3	3	0	0	0	0	0	0	0	0	0	1	4	4	1	4	2	1	1	3	2	1	2	1	2	1	1	2		1	3	2		2		110	179
103	3	0	2	1	5	1	3	1	2	4	1	3	1		1		1	2	1	3	0			4	4	3	4	4	2	3	4	4	3	4	1	2	1	2			1	1	2		2		60	172
104	3	0	2	1	1	1	1	1	1	1	1	2	1	0	0	0	0	0	0	0	0	0	1	4	4	1	4	2	1	3	2	1	3	2	1	2	1	2	2		1	1	2		2		77	174
105		0	2	3	3	4	2	3	2	4	4	3	2	1	2	2	1	0	1	2	0	0	4	4	4	0	4	4	2	4	4	4	2	1	2	2	1	1	4	1	1	2	2		2		70	167
106	3	0	2	1	3	3	4	4	2	4	4	3	2	1	1	2	2	0	3	0	0	1	4	4	4	1	4	4	4	4	4	4	2	2	2	2	1	1	4	1	1	2	1		2		72	172
107	3	0	2	3	3	3	1	1	1	1	1	1	1	0	0	0	0	0	0	0	0	0	4	4	4	0	4	4	4	4	4	4	4	4	2	2	1	1	3	1	1	3	2		2		58	156
108	3	0	2	3	3	3	1	1	1	1	1	1	1	0	0	0	0	0	0	0	0	0	4	4	4	0	4	4	4	4	4	4	4	4	2	2	1	1	4	1	1	3	2		2		64	161
109	3	0	2	4	3	5	3	3	4	2	3	3	2	2	2	3	2	0	2	0	0	0	3	4	4	3	3	4	2	2	2	3	3	1	2	2	1	1	4		1	1	2		2		50	167
110	3	0	2	5	3	5	3	5	2	3	4	3	3	2	1	1	1	0	1	2	0	0	4	3	4	0	3	4	3	3	3	4	2	4	2	2	1	1	3		1	1	2		2			170
111	3	0	2	1	1	1	4	3	1	4	3	3	2	0	0	0	0	0	0	0	0	0	3	4	4		1	4	4	4	4	4	4	2	1	2		2	3		1		2		1			170
112	3	0	2	5	3	5	4	4	3	3	2	4	4	3	3	2	1	2	3	0	0	0	4	4	4	0	3	4	3	4	4	4	2	2	2	2	1	2		1	1	2	2		2		57	170
113	3	0	2	1	1	1	1	1	1	1	1	1	1	0	0	0	0	0	0	0				0	0	0	0	0	0	0	0	0	0	0	1	2			4	1	1	3	2		2		67	180
114	3	2	2	4	2	5	5	3	3	3	3	3	3	1	1	1	1	1	1	1	0	1	4	3	3	3	3	3	3	3	3	3	3	3	1	2		1	4	1	1	1	2		2		81	180
115	3	0	2	1	1	1	1	1	1	1	1	1	1	0	0	0	0	0	0	0	0	0	1	4	4	0	2	4	4	4	4	4	4	4	2	2				1	1	1	1		2
116	3	0	2	3	1	3	4	4	2	4	5	2	2	0	0	0	0	0	0	0	0	1	1	3	4	0	3	4	3	3	3	3	3	2	2	2	1	1	4	1	1	2	2		2		70	175
117	3	0	2	1	3	3	3	5	4	3	2	3	3	2	1	2	0	2	2	1	0	0	3	3	3	3	2	4	2	4	4	4	3	2	2	2	1	1	2	1	1	2	2		2		58	158
118	3	0	2	3	2	3	4	4	2	4	5	3	1	1	0	0	0	0	0	1	0	0	3	4	4	0	4	4	3	4	4	4	3	3	2	2	1	1	4	1	1	3	2		2		58	161
119	3	0	2	1	5	4	1	3	3	3	3	3	3	1	2	1	0	1	0	0	0	0	1	4	1	4	4	4	4	4	4	4	4	4	2	2	1	1	4	1	1	3	2		2		67	163
120	3	0	2	3	1	4	3	3	3	3	2	3	3	1	0	0	0	0	0	1	0	0	3	4	4	0	4	4	4	4	4	4	4	4	2	2	1	1	4	1	1	3	2		2		62	171
121	3	0	2	3	1	2	1	1	1	2	2	3	1	0	1	2	3	2	1	0	0	0	3	4	4	0	4	4	4	4	4	4	4	4	1	2	1	1	2	1	1	3	2		2		65	177
122	3	0	2	3	3	4	4	4	3	5	4	3	3	1	1	2	2	1	1	2	0	0	4	4	4	0	4	4	4	4	4	4	4	4	2	2	1	2	4	1	1	2	2		2		70	172
123	1	2	2	1	1	1	5	5	1	5	5	1	1	0	0	0	0	0	0	0	0	0	1	4	4	0	4	4	4	4	4	4	4	4	1	2	1	2	2	1	1	3	2		2		100	186
124	3	0	2	3	3	3	4	2	1	3	3	3	4	1	1	0	0	0	0	0	0	0	3	2	4	0	4	4	2	4	3	4	3	2	2	2			3	1	1	1	1		2		52	160
125	2	0	2	1	3	1	3	3	3	3	3	3	3	0	0	0	0	0	0	0	0	0	4	4	4	1	3	4	3	4	4	4	4	4	1	2	1	1	2	1	1	2	2		2		75	170
126	3	0	2	1	1	3	4	5	4	3	3	3	3	1	0	0	0	0	0	0	0	1	3	0	4	0	4	4	4	4	4	4	4	4	2	2	1	1	2	1	1	1	1		1		60	164
127	3	0	2	4	4	5	4	3	4	3	3	4	3	1	2	1	1	1	1	2	0	0	4	4	4	3	3	4	3	2	2	3	3	3	1	2		1	4	1	1	3	2		2		90	177
129	3	0	2	4	5	3	3	2	2	4	3	4	5		2	2	1	0	2	3	0	0	4	4	4	0	4		1	4	2	4	4	1	2	2	1	2	2	1	1	2	2		2		70	169
130	1	0	2	5		5	4	3	3	3	4	3	4	2	2	1	2	1	1	1	0	0	3	3	3	3	2	3	3	3	2	2	1	2	2	2	2	2	3	1	2	12	1	asthmeintermittent	1	raforex,	60	173
131	3	0	2											1	1	1	1	1	1	1	0	0	4	4	4	0	4	4	4	4	3	3	3	3	2	2	2			1			1		1		68	169
132	3	0	2	2	2	3	3	3	2	3	2	3	2								0	0	1	3	3	3	2	3	2	3	3	3	3	3	2	2	1	2		1	1	2	1		1
133	3	0	2	3	3	5	3	3	2	2	3	2	3	3	0	0	1	0	0	0	0	0	4	4	4	3	4	4	4	4	4	4	4	4	2	2	1	1	4		1	2	2		2		85	178
134	3	0	2	3	4	2	4	4	4	4	4	4	4	1	1	2	2	2	1	1	0	0	3	3	3	3	3	3	2	3	3	3	2	3	2	2			2		1	1	2		2		67	159
135	3	0	2	3	2	3	4	4	3	3	4	2	2	1	2	2	1	0	0	2	1	1	4	4	4	0	4	4	3	4	3	4	3	3	2	2	1	1		1	1	2	2		2
136	3	0	2	2	2	2	4	4	2	4	4	2	3	0	0	0	0	0	0	0	0	0	3	4	4	0	4	4	4	4	4	4	4	4	2	2				1
137		0	2	3	2	4	5	4	3	4	4	2	2	1	1	1	1	0	0	1	0	1	1	4	4	0	1	4	3	4	4	4	3	3	2	2	1	2		1	2		2
138	3	0	2	3	3	3	3	3	3	3	3	2	3	1	1	1	0	0	1	1	0	0	4	4	4	0	4	4	4	4	4	4	4	4	2	2	1	2	3	2	1	1	2		2		65	163
139	3	0	2											0	1	0	0	0	0	0	0	0	1	3	4	0	4	3	3	3	1	2	3	4	2	2	1	1	2	1	1	2	2		2		60	162
140	3	0	2	3	3	4	4	4	3	3	3	2	3	1	1	0	1	0	0	0	0	0	3	3	3	3	2	4	4	4	4	4	2	2	2	2	1	1	2	1	1	3	1		2		80	173
141	3	0	2	3	3	3	2	3	3	3	4	3	3	1	2	1	1	1	1	2	0	0	3	3	3	3	0	3	3	3	3	3	3	4	2	2	1	1	3	1	1	2	2		2		65	175
142	3	0	2	4	3	2	2	3	2	3	2	2	2	0	0	1	0	0	1	0	0	0	1	4	2	4	1	3	2	1	3	3	1	1	2	2	1	1	2	1	2	1	1		1		70	156
143		0	2	2	1	2	3	2	1	2	3	2	1	0	1	0	1	0	0	0	0	0	1	4	4	4	4	4	4	4	4	4	4	4	1	2	1	2	4	1	1	3	1		3		73	187
144	3	0	2	3	3	3	4	3	3	4	3	4	4	1	1	1	0	0	1	0	0	1	1	3	3	1	4	4	3	4	4	4	2	1	2	2			3	1	1	2	2		2		52	165
145	3	0	2	1	3	5	3	3	3	3	3	3	3	0	0	0	0	0	0	0	0	1	4	4	3	4	0	4	0	4	0	4	0	4	2	2			4	1	1		2		2		65	170
147	2	0	2	44	4	4	5	3	2	4	4	3	1	0	0	0	1	0	0	0	0	0	3	4	3	2	4	3	4	4	4	4	4	2	1	2	1	1	4	1	1	1	2		2		77	181
148		1	2	4	4	5	3	2	3	4	3	4	5	2	1	0	1	2	1	2	0	0	1	4	2	0	0	4	4	4	4	4	2	1	1	2	1	1	4	1	1	1	2		2		75	178
149	3	0	2	3	3	3	5	4	3	4	4	3	2	0	0	0	0	0	0	1	0	0	3	4	4	0	4	4	4	4	4	4	4	4	2	2	1	1	4	2	1	2	2		2		60	170
150	2	1	1	5	4		4	3	5	3	2	4	1	1	2	1	0	2	0	2	0	0	4	1	1	1	1	1	1	1	1	1	1	1	1	2			3	1	1	1	2		2		98	182.5
151	3	0	2	2	1	4	4	4	3	3	3	2	2	2	2	2	1	1	3	3	0	0	1	4	4	1	1	4	4	4	4	4	4	4	2	2		1	4	1	1	3	2		2		92	160
152		0	2	5	3	5	3	3	3	4	4	4	3	2	1	0	2	2	1	1	0	0	4	4	4	0	4	4	3	3	3	4	3	2	2	2		4	1	1	2	3	1	rhumatisme,articulaire aigu	1	extencilline	76	173
153	3	0	2	2	2	3	4	4	1	4	3	1	2	0	0	0	0	0	0	0	0	1	4	4	4	0	4	4	3	4	3	4	3	3	2	2	1	2	2	1	1	3	2		1	antidepresif	62	177
154	3	0	2	3	3	4	4	3	3	3	4	3	3	1	1	1	2	1	3	1	0	0	1	3	3	2	2	3	2	3	3	3	2	2	1	2		2	3	1		2	2		2		120	180
155	3	0	2	4	3	4	5	4	2	3	2	2	2	2	3	2	1	1	1	3	0	0	3	4	4	4	4	4	4	4	4	4	4	3	2	2	1	1	3	1	1		2		2		60	166
156	1	0	2	1	2	3	3	4	3	4	5	3	2	1	2	1	0	1	2	1	0	0	4	4	4	3	3	0	3	4	3	4	4	4	1	2			3	1	1	1	2		2		71	179
157		0	2	3	3	4	4	4	3	4	2	3	3	1	1	1	1	0	0	0	0	1	1	4	4	0	0	4	4	4	4	4	3	4	2	2	1	1	4	1	1	1	1		1		62	172
158	3	0	2	2	4	3	4	2	2	4	3	3	5	1	2	3	2	1	2	1	0	1	3	3	4	0	2	3	2	3	2	3	4		2	2		2	2	1	1	3	2				66	168
159	3	0	2	5	5	5	5	5	5	1	3	5	5	3	3	2	3	3	3	3	0	0	4	4	4	2	0	4	2	2	4	1	2	2	2	2				1	1	1	2		2		58.5	163
161	1	0	2																		0	0	1	4	4	4	4	4	4	4	4	4	4	4	1	2	1	1	4	1	1	1	2		2		80	171
162	3	0	2	1	1	1	1	1	1	1	1	1	1	0	0	0	0	0	0	0	0	0	3	0	4	0	4	4	2		2	2	4	4	1	2	1	1	2	1	2		2					175
163	3	0	2	1	1	1	1	1	1	1	1	1	1	0	0	0	0	0	0	0	0	0	3	4	4	4	4	4	4	4		4	4	4	2	2	1	1	3	1	1	3	1		1		65	169
164	1	1	1	1	1	1	1	1	1	1	1	1	1	0	0	0	0	0	0	0	0	0	1	0	0	0	0	0	0	0	0	0	0	0	1	2		3	4	3	2	1	1		2		80	178
165	3	0	2	5	5	4	4	3	3	4	3	3	4	2	2	1	1	2	2	2	0	0	1	1	1	1	1	0	0	0	0	0	0	1	2	2	1	18	1		1	2	2		2		60	180
166	3	0	2	5	3	5	4	4	3	3	3	3	3	3	1	1	2	3	3	3	0	0	4	4	4	0	3	4	3	4	4	4	2	3	2	2	1	1	4	1	1	1	1	allergic			67	159
167	3	0	2	3	2	3	4	4	3	5	4	3	2	1	0	0	1	0	0	0	0	0	4	4	3	0	4	4	4	4	2	4	3	3	1	2	1	1	3	1	1	2	2		2		65	178
168	3	0	2	2	3	4	3	3	3	3	3	3	3	0	0	0	0	0	0	0	0	0	1	4	4	4	4	4	4	4	4	4	3	2	2	2	1	1	2	1	1	2	2		2		60	170
169	3	0	2	2	3	4	3	3	3	3	3	3	3	0	0	0	0	0	0	0	0	0	1	4	4	0	4	4	4	4	4	4	3	2	2	2	1	1	2	1	1	2	1	hypectension	2		54	165
170		0	2	3	2	4	2	2	3	4	3	4	3	2	1	0	1	0	3	3	0	0	3	4	4	0	4	4	3	4	3	4	3	1	2	2	1	1	2	1	1	1	2				59	159
171	3	0	2	3	4	4	3	3	3	3	3	3	3	2	3	3	2	1	1	2	0	0	3	4	4	0	4	4	3	4	3	4	3	1	2	2	1	1		1	1	1	2				45	156
173	3	0	2	3	2	2	4		2	4	3	2	1	0	0	0	0	0	0	0	1	1	3	4	3	0	3	4	1	3	4	4	3	1	2	2	1	1	3	1		2	2		2		62	159
174	3	0	2	3	3	4	3	4	4	5	33	2	2	1	1	2	2	2	1	1	0	0	1	4	4	0	4	4	4	4	4	4	2	3	1	2	1	1	4	1	1	1	2		2	scoliose	84	186
175	3	0	2	3	2	3	4	4	2	3	4	2	3	1	0	0	1	0	1	1	0	0	3	3	4	0	4	4	3	3	1	3	2	2	2	2	1	1	3	1	1	2	2		2		55	156
176	3	0	2	4	4	4	3	3	3	4	3	4	3	1	1	1	1	0	1	1	0	0	1	4	4	3	3	4	2	4	4	4	3	3	1	2	1	18	3	1	1	2	2		2		73	188
177	3	0	2	4	3	4	3	3	4	3	3	3	4	2	2	3	3	2	1	1	0	0	3	4	4	0	4	4	4	4	4	4	3	2	2	2	1	1	2		1	3	2		2		51.4	154
178	3	0	2	4	5	5	3	3	3	2	4	5	5	3	3	3	2	2	3	2	0	0	1	4	4	0		4	4	4	4	4	3	2	2	2		1	3	1	1	2	2		2		58	178
179	3	0	2	1	1	3	3	3	2	3	3	2	2	1	1	0	0	0	0	0	0	0	1	3	4	0	4	4	4	4	4	4	4	2	2	2	1	1	4	1	1	2	2		2		47	159
180	3	0	2	1	1		1	4	3	3	3	3	3	0	0	0	0	0	0	0	0	0	3	4	4	0		4	4	4	4	4	4	4	2	2	1	1	4	1	1	2	2		2
181	3	0	2	4	3	5	4	3	3	3	3	3	3	1	1	1	1	1	0	0	0	0	3	4	4	0	4	0	4	4	4	3	1	0	2	2		1	2		1	3	2		2		70	175
182	3	0	2	3	3	4	5	4	2	5	4	2	2	0	1	0	0	0	0	0	0	0	3	2	4	4	1	4	3	4	4	4	4	3	2	2	1	2	2	1	1	3	1		1		64	173
183	3	0	2	3	2	4	5	4	3	4	4	3	3	1	1	2	1	0	1	1	0	0	3	4	4	0	4	4	4	4	4	4	3	3	2	2	1		2	1	1	3	2		2		47	167
184	3	0	2	3	3	4	3	3	3	4	2	3	4	1	1	0	1	1	1	1	1	1	4	4	4	0	4	4	4	4	4	4	4	3	2	2	1		2	1	2	1	1				63	175
185	3	0	2	3	3	3	4	3	3	4	4	3	3	1	1	1	1	1	1	1	0	0	3	4	3	0	4	4	3	4	3	4	3	3	2	2	1	1		1	1	1	2		2
186	3	0	2	3	3	3	4	4	3	4	4	3	2	1	0	1	0	0	0	1	0	0	4	4	4	1	2	4	4	4	4	4	4	3	2	2	1			1	1	2	2		2
187	3	0	2	3	3	4	4	4	3	3	2	3	3	0	0	0	0	0	0	0	0	0	4	4	4	2	4	4	3	4	3	4	2	2	2	2	1	13	1	1	1	2	2		2		84	171
188		0	2	5	5	5	5	1	5	2	2	5	5	3	3	3	3	3	3	3	1	1	4	3	3	1	3	4	4	4	4	4	4	4	2	2
189	1	1	2	3	3	4	3	5	5	3	3	3	3	3	3	3	2	3	3	3	0	0	3	4	4	0	4	4	3	4	4	4	3	4	1	2	1	2		1	1	3	2		2
190	3	0	2	3	3	4	4	4	3	5	5	3	3	0	0	0	0	0	0	0	0	0	3	4	4	0	4	4	4	4	4	4	4	0	2	2	1	1		1	1	1	2		2		60	164
191	3	0	2	3	3	3	3	3	3	3	3	2	1	1	0	1	1	0	0	0	0	0	3	3	4	0	2	4	3	3	2	3	3	3	1	2	1	1	2	1	1	3	2		2		78	168
192	3	0	2	5	3	5	2	2	4	3	2	3	5	3	2	2	2	2	2	2	0	0	3	3	3	1	3	3	3	3	3	3	3	2	2	2	1	2	4	1	2		2		2		70	174
193	3	0	2	4	5	3	5	3	4	4	4	3	3	3	0	0	0	0	1	0	0	0	4	3	4	2	3	4	2	4	2	4	4	2	1	2	1	1	3	1	1	3	2		2		62	178
194	1	0	2	2	3	4	3	3	3	3	3	4	3	1	2	2	2	1	1	2	0	0	3	4	4	0	4	4	4	4	4	4	4	0	2	2	1	1	2	1	1		2		2		50	169
195		0	2	5	3	5	2	3	4	3	2	3	5	2	2	2	2	2	2	2	0	0	1	3	3	1	3	3	3	3	4	4	3	2	2	2	1	2	4	1	1	3	2		2		60	163
196	3	0	2	5	3	5	2	2	3	3	2	3	5	3	2	2	1	2	2	2	0	0	3	4	4	1	1	4	4	4	4	4	4	3	2	2	1	2	3	1	1	3	2		2		56	161
197	3	0	2	5	3	4	2	3	3	4	3	3	4	1	1	0	0	1	1	1	0	0	3	4	4	2	1	4	2	4	3	4	4	1	2	2	1	2	4	1	1	2	2		2		73	173
198	3	0	2	3	1	3	4	4	3	4	4	2	2	1	1	0	0	0	1	0	0	0	4	4	4	0	4	4	4	4	4	4	4	2	2	2	1	2	1	1	1	2	2		2		75	180
199		0	2	5	3	3	3	3	3	3	3	3	3	2	2	22	2	2	2	2	0	0	3	4	4	1	2	4	4	4	4	4	4	4	2	2	1	2	3	1	1	3	2		2		65	165
200	3	0	2	4	4	4	3	3	4	3	3	4	4	2	2	2	2	2	2	2	0	0	3	4	4	0	4	4	4	4	4	4	4	3	2	2	1	1	4	1	1	1	2		2		63	167
201	3	0	2		2	1	3	3	5	3	2	4	3		1	0	2	2	2	2				0	0	0	0	0	0	0	0	0	0	0	2	2		2	4	1	1		1		1			165
202	3	0	2	3	4	4	3	3	3	3	2	4	3	1	2	2	2	1	1	1	0	0	4	3	3	2	4	4	3	4	4	4	3	2	1	2	1	1	2	1	1	2	2		2		61	170
203	3	0	2	1	1	1	1	1	1	4	3	1	1	0	0	0	0	0	0	0	0	0	4	0	4	0	4	4	4	4	4	4	4	4	2	2	1	1	4	1	1	1	2		2		89	170
204	3	0	2	5	3	5	4	4	3	3	3	3	3	3	1	1	2	3	3	3	0	0	4	3	4	0	3	4	3	4	4	4	2	3	2	2	1	2		1	1	2	2		2			168
205	3	0	2	3	2	3	3	3	3	4	3	3	3	1	1	1	1	1	1	1	1	0	4	4	4	0	4	4	3	4	4	4	2	2	1	2	1	1	1	1	1	2	2		2		56.5	180
206	3	0	2	1	2	3	4	4	2	3	4	3	3	1	1	1	1	1	1	1	0	0	1	4	4	4	4	4	4	4	4	4	4	4	2	2	1	2	4	1	1	2	2		2		60	168
207	3	0	2	4	3	5	4	3	3	3	3	4	4	2	2	2	1	1	1	1	0	0	4	3	3	1	3	3	1	3	2	3	3	3	2	2	1	1	2	1	2	2	2		2		49	167
208	3	0	2	3	3	5	4	3	3	3	3	3	4	2	2	1	1	1	1	1	0	0	4	3	3	1	3	3	3	3	3	2	2	3	2	2	1	1	3	1	1	1	2		2		50	165
209	3	0	2	3	3	3	3	3	3	3	3	3	3	1	1	1	1	1	1	1	0	0	3	4	4	0	3	4	4	4	4	4	2	2	2	2		1	4	1	1	3	2		2		48	157
210	3	0	2	3	3	2	3	3	3	3	3	3	3	1	1	0	0	0	1	1	0	0	4	4	4	0	4	4	4	4	4	4	2	2	2	2	1	1	4	1	1	3	2		2		64	172
211	3	0	2	3	2	3	3	3	2	4	4	3	3	1	1	1	1	1	1	1	0	0	4	4	4	0	4	4	4	4	3	3	3	3	2	2		1	4	1	2	3	2		2		63	169
212	3	0	2	1	2	4	3	1	3	3	3	3	1	1	2	0	0	0			0	0	4	4	4	2	4	4	4	4	4	4	3	2	2	2	1	2	4	1	1	3	2		2		55	173
213	3	0	2	3	2	4	4	2	3	4	2	2	2	1	2	0	1	0	1	2	0	0	4	4	4	2	4	4	4	4	4	4	3	3	2	2		2	3	1	1	1	2		1		57	164
214	3	0	2	1	3	2	4	4	4	4	4	4	4		2	2	1	1	2	2	0	0	3	4	4	0	4	4	2	3	2	3	3	3	2	4	1	3	3	1	2	3	2		2		63	169
215	3	0	2											3	2	3	2	2	3	3	0	0	3	2	4	1	0	4	4	4	4	4	3	1	2	4	1	3	2	1	2		2		2		60	169
216	1	1	2	2	2	3	4	4	2	3	4	2	3	1	0	0	0	0	0	0	0	0	3	3	3	0	2	3	3	2	2	2	2	1	1	4	1	4	4	1	1	3	2		2		74	177
217	1	1	2	2	2	3	4	4	2	3	4	2	3		0	0	0	0	0	0	0	0	3	3	3	0	2	3	3	2	2	2	2	1	1	4	1	3	3	1	1	2	1		2		65	180
218	1	1	2	3	3	3	3	3	3	3	3	3	3	1	0	1	1	1	1	1	0	0	1	3	3	0	2	3	3	2	2	2	2	2	1	4		3			1	1	1				67	176
219	3	0	2	3	3	3	4	4	3	3	4	3	2	1	0	1	1	1	1	1	0	1	3	4	4	0	4	4	4	4	4	4	4	3	2	4	1	4	2	1		3	2		2		60	165
220	3	0	2	5	3	5	3	1	2	4	3	3	3	3	1	0	0	0	3	1	0	1	1	4	4	0	4	4	4	4	4	4	4	1	2	4	1	4	2	1	1	3	2		2		83	173
221		0	2	3	3	3	3	2	3	3	3	4	3	1	1	1	1	0	0	1	0	1	3		4	0	4	4	4	4	4	4	4	4	2	4	1	4	2	1	1	3	2		2		60	163
222	3	0	2	3	3	4	3	3	3	4	4	2	2	1	2	1	1	1	1	1	0	0	3	4	3	0		4	4	4	4	4	4	4	2	4	1	3	3	1	1	3	1		1		58	165
223	3	0	2	4	3	4	4	3	3	4	3	4	3	2	2	2	1	2	2	2	0	0	4	4	4	4	4	4	4	4	4	4	4	4	1	4	1	4	3	1	1	2	2		2
224	3	0	2	3	3	4	2	2	5	3	3	4	3	1	2	2	3	2	3	2	0	0	3	4	4	0	4	4	4	4	4	4	4	4	2	4	1	4		1	1	3	2		2		63	173
225	1	1	2	2	3	2	4	3	4	2	1	3	2	1	0	0	2	3	1	2	0	0	4	1	1	2	3	4	3	2	1	1	1	2	1	4	1	5	4	1	1	1	2		2		104	192
226	3	0	2	4	4	3	5	4	3	4	2	3	3	1	1	2	1	1	0	3	0	0	3	4	4	0	4	4	4	3	4	3	0	3	1	4	1	3	4		1	1	2		1		58	168
227	3	0	2	2	2	4	3	3	3	4	3	3	3	1	1	0	1	1	1	0	0	0	3	4	4	0	3	4	3	4	4	4	3	2	2	4			4	1	1	1	2		2		53	162
228	3	0	2	3	3	3	3	3	3	4	3	2	2	2	1	1	1	1	1	1	0	0	3	4	4	3	3	3	3	2	3	3	4	4	1	4	1	3	2	1	1	1	1		1		81	172
229	3	0	2	2	1	2	1	2	4	4	4	2	2	0	0	0	0	0	0	0	0	0	3	4	4		3	4	2	2	2		4	4	2	4	1	4	3	1	1	3	2		2		55	168
230	3	0	2	2	2	2	4	4	2	4	4	3	1	1	0	1	0	0	0	0	0	0	3	4	4	0	4	4	3	2	4	4	4	3	2	4	1	3	2	1	1	2	2		2		54	168
232		0	2	3	3	3	3		2	3	3	3	2	2	1	2	1	2	1	2	0	0	1	4	4	4		4	4	4	4	4	4	4	2	4	1	4	4	1	2	1	2		2
233	1	0	2	3	3	3	4	4	3	3	44	2	2	1	1	1	2	1	1	1	0	0	2	2	2	2	2	2	2	2	2	2	2	2	1	4				1	1		2		2		70
234	1	2	2	5	5	5	3	2	3	2	1	4	5	3	3	3	3	2	3	3	0	0	3	4	4	2	2	4	4	4	1	2	1	1	1	4					2		2
235		0	2	4	5	5	3	2	4	2	2	4	3	2	3	3	3	3	3	3	0	0	3	2	2	2	2	2	2	2	2	2	2	2		4
236	3	0	2	3	2	3	5	4	2	4	4	2	2	0	0	0	0	0	0	0	0	0	3	3	3	0	4	4	4	4	4	4	4	4	2	4		3	2		1	2	2		2		60	167
237	3	0	2	3	3	3	3	4	3	5	5	3	3	1	2	3	2	0	2	2	0	0	1	4	4	3	4	4	4	4	1	4	4	4	2	4		3	2	1	1	3	2		2		62	159
238	3	0	2	2	2	3	2	2	3	2	4	3	3	2	1	2	1	3	1	2	0	0	3	0	4	0	4	4	3	2	4	4	3	4	2	4	1	5	1	1	2	2	2		2		62	162
239	1	0	2	1	1	3	5	2	2	3	4	2	1	1	0	0	0	0	0	0	0	0	4	4	4	3	1	4	4	4	4	4	2	4	1	4	1	3	1	1	1	3	2				76	194
240	3	0	2																		0	0	4	4	4	2	3	4	3	3	3	3	3	3	1	4	1	5	2	1	1	3	2		2		70	176
241	1	0	2	3	4	5	1	2	5	5	1	5	5	3	3	3	3	3	3	3	0	0	4	4	4	0	4	4	4	4	4	4	4	4	2	4	1	3	2	1	1	3	2		2		69	174
242	3	0	2	3	2	3	3	3	3	4	3	2	2	1	1	0	0	0	1	1	0	0	4	4	3	4	2	4	4	4	2	3	3	3	2	4	1	3	4	1	1	2	1	asthme	2		58	163
243	3	0	2	3	3	3	3	3	3	3	3	3	3	1	0	0	0	0	0	0	0	0	4	4	4	2	0	4	4	4	4	4	2	2	2	4	1	3	4	1	1	2	2		2		68	163
244	3	1	2	4	3	4	5	3	3	4	3	2	3	2	1	1	1	1	2	1	0	0	1	4	4	1	2	4	3	4	3	3	2	3	1	4	1	3	4	1	1	1	2		2		62	176
245	1	0	2	4	5	4	3	2	4	4	2	4	3	1	3	3	3	2	3	3	0	0	3	4	2	1	1	4	2	3	3	4	3	1	2	4		3	1		1	3	2		1		45	155
246	3	0	2	5	5	4	3	2	3	4	2	4	4	3	1	0	1	1	0	3	0	1	4	4	4	0	4	4	2	3	4	4	4	3	2	4			4	1	1	1	2		2		62	164
247	3	0	2	1	1	3	4	2	3	3	3	3	3	1	2	1	1	2	1	1				4	3	4	4	4	4	4	4	3	4	3	2	4		3	2	1	1	2	2		2		61	166
248	1	2	2	3	3	3	3	3	3	3	3	3	3	0	1	1	1	2	3	2	0	0	4	4	4	0	4	4	4	4	4		4	4	1	4	1	5	4	1		2	2		2		90	193
249	1	0	2	5	4	4	3	3	3	2	3	3	3	1	0	2	3	1	1	3	0	1	4	4	3	0	4	4	4	4	4	4	4	4	1	4	1	4	4	1	1	1	2		2		80	177
250	3	0	2																		0	0	1	4	4	0	4	4	4	4	4	4	4	4	2	4	1	3	4	1	1	1	1		1		78	167
252	3	0	2	1	1	3	5	5	2	5	4	2	1	0	0	0	0	0	0	0	0	0	4	4	4	0	4	4	3	4	4	4	4	1	2	4	1	3	3	1	1	2	2		2		52	168
253	2	0	2	3	2	3	2	2	3	3	2	3	2	1	2	1	0	0	1	2	0	0	4	3	4	0	4	4	4	4	4	4	4	4	2	4	1		3	1	1	3	1	rhinite allergique	1	antihistaminique	69	165
254	3	0	2	3	3	3	4	4	3	5	3	3	2	1	1	1	0	0	0	0	0	1	4	4	4	0	3	4	4	3	4	3	4	2	2	4	1	4		1	2	3	2		2		59.8	164
255	3	0	2	3	4	5	3	3	2	4	2	4	3	0	0	0	0	0	0	0	0	0	3	4	4	2	1	4	3	2	1	4	2	2	2	4		4	4	1	1	1	2				59	175
256	1	1	2	4	3	3	4	4	3	5	4	3	4	1	0	0	0	0	1	1	0	1	1	4	4	0	3	4	4	4	4	4	4	4	2	4			4	1	1	1	2		2		51	153
257	3	1	2	2	3	3	5	4	2	5	4	2	2	1	1	1	1	1	1	1	0	0	3	4	4	1	3	4	4	4	4	4	3	1	2	4		5	3	1	1	3	1	non		non	59	150
258	1	1	2	3	3	4	4	3	3	3	3	3	3	1	1	0	1	1	1	0	0	0	3	3	3	4	3	3	3	2	3	1	3	3	1	4		3	3		1	3	2		2		72	176
259	3	0	2	3	3	3	3	3	3	3	3	3	3	1	1	0	1	0	0	0	0	0	1	4	4	1	3	4	4	4	4	4	3	3	2	4	1	4	3		1	1	2		2		55	162
260	1	2	2	1	1	3	3	2	2	2	2	2	2	1	0	0	0	0	0	0	0	0	3	3	2	1	1	3	1	1	1	1	1	1	1	4			2	3	1	2	2		2		70	180
261	1	2	2	3	4	5	33	4	3	4	4	5	3	2	1	2	1	1	2	1	0	0	3	4	4	4	4	4	4	4	4	4	4	4	1	4	1	4	4		1	2	2		2		77	187
262	3	0	2	3	3	4	4	3	3	3	3	3	3	3	3	3	3	3	3	3	0	0	3	4	4	3	2	4	4	3	3	4	3	3	2	4	2	5	2	1	1	2	2		1	antalgique; asus	60	165
263		0	2	3	3	3	4		1	2	4	3	3	1	1	1	0	1	0	1	0	0	4	4	4	0	4	4	4	4	4	4	4	4	2	4		3	2	1	1		2		2		64	170
264	3	0	2	3	3	4	5	4	3	3	4	4	2	1	1	0	0	0	0	0	0	0	3	4	4	2	1	4	4	4	4	4	4	4	1	4			1	1	1		2		2		70	184
265	3	0	2	1	2	2		3	3	4	4	2	2	0	0	0	0	0	1	1	0	0	4	4	4	0	4	4	4	4	3	4	4	4	2	4	1	3	4	1	1	1	2		2		68	172
266	3	2	2	3	3	3	4	4	3	4	4	4	4	1	1	1	1	1	1	1	0	0	1	4	4	3	1	0	1	2	4	4	2	2	1	4	1	4	2	1	1	3	2
267	3	0	2	3	3	3	4	3	2	4	4	2	2	1	1	1	0	0	1	1	0	0	3	3	4	2	1	4	4	4	3	4	4	4	2	4	1	4	2	1	1	2	2		2		65	166
268	3	0	2	2	2	3	4	3	3	4	3	3	2	1	0	0	0	0	0	0	0	0	3	4	3	1	3	4	3	3	3	3	2	2	2	4		3	2	1	1	3	2		2		57	163
269	2	0	2	3	3	2	4	4	4	4	3	2	1	1	2	2	2	1	1	1	0	0	4	3	3	3	4	3	3	4	4	3	4	4	1	4	1	3		1	1	3
270	3	0	2																		0	1	4	4	4	0	4	4	4	4	4	4	3	3	2	4	1	3	3	1	1	2	2		1		52	160
271		0	2											1	2	2	2	2	1	2	0	0	3	1	2	3	3	2	2	2	1	1	1	2	1	4	1	3	3	1	1	3	2		2		78	178
272	3	0	2	3	3	2	4	4	4	4	3	2	4	1	2	2	2	2	1	1	0	0	3	1	2	3	3	3	2	2	1	1	1	2	1	4	1	3	2	1	1	3
273	2	2	2																			1	4	0	1	2	3	4	3	2	1	0	2	3		4
274	1	2	2	1	2	3	4	5	4	4	3	2	1	0	1	2	3	2	2	1	0	0	4	0	1	2	3	2	1	1	2	2	1	1		4			4	1	1	1	1		1		77	177
275	2	0	1	2	3	4	3	2	2	3	3	4	2	3	2	3	2	1	2	0	0	0	4	4	4	1	3	3	3	3	3	3	3	2	2	4	1	3	3	1	1	3	1		2		53	163
276	3	0	2	4	3	4	3	3	4	3	3	5	5	2	1	2	1	2	2	0	0	1	1	3	4	2	2	4	3	3	3	3	4	4	2	4	2	6	2	1	1	3	2		2		60	168
277		3	2																		1		1	0	0	1	1	1	0		1		0	4	1	4	1	4		3		1			2		80	200
279		0	2	4	2	3	4	4	2	2	5	3	4	1	2	0	0	0	1	1	0	1	1	4	4	4	4	4	4	4	4	4	4	4	1	4		6	1	3	2	1	2		2		80	165
280	3	0	2	4	5																					0	1								2	4	1	4	3	1	1	3	2		2		70	169
281	3	0	2	4	3	3	3	3	3	3	3	4	5	1	1	1	1	1	1	1	0	0	1	4	4	1	3	4	4	4	4	4	4	4	1	4		4	1	1	1	1	1		2		76	177
282	3	0	2	4	4		3	3		2	2	2	3	2	2	2	1	0	1	1	0	0	1	4	4	1	4	4	4	4	2	4	4	3	2	4	1	3	4	1	1	3	2		2		62	169
283		0	2	2	3	3	4	2	3	4	2	2	1	1	1	1	1	1	1	1	0	0	3	4	4	4	4	4	4	4	4	4	4	2	2	4	1	3	4	1	1	3	2		2		64	165
284	3	0	2	3	3	4	3	3	3	4	3	3	3	1	1	1	1	1	1	1	0	0	4	4	4	0	4	4	4	4	3	4	3	3	1	4	1				1	23	2		2		75	176
285	3	0	2	3	4	3	3	4	2	4	3	2	3	1	2	1	2	3	2	2	0	0	3	4	4	0	4	4	3	3	2	3	2		1	4	1	4	3	1	1	1	2		0		73	177
286	3	0	2	3	4	5	3	2	3	3	3	4	4	2	2	2	2	2	2	3	0	0	3	3	4	0	2	4	1	3	2	3	3	2	2	4	1	3	2		1	3	1	asthm d'effort	2		68	176
287		0	2	3	1	3	3	3	2	2	3	2	2	1	1	0	0	0	1	0	0	0	2	4	4	0	4	4	4	4	0	4	3	1	1	4	1	3	3	1	1	3	2		2		69	173
288	3	0	2	3	1	3	3	3	2	2	3	2	2	1	1	0	0	0	1	0	0	0	2	4	4	0	4	4	4	4	0	4	3	1	1	4	1	3	4	1	1	3	2		2		64	170
289	3	0	2	3	3	4	3	3	3	3	3	3	3	1	1	1	1	0	0	1	0	0	4	3	4	1	1	4	2	2	3	2	2	1	1	4		3		1		3					90	185
290	3	0	2		2	3	3	3	2	4	3	2	3	0	0	0	0	0	1	0	0	0	3	4	3	0	4	4	2	3	2	4	3	2		4
291	3	0	2	3	3	2	3	3	3	2	3	4	4	0	0	0	0	0	0	0	0	0	3	4	3	0	3	3	3	3	3	3	2	2		4
292	3	0	2	3	2	3	4	4	3	4	3	3	3	1	1	0	0	0	1	0	0	0	3	3	3	1	3	4	3	3	2	3	3	2	2	4	1	3	3	1	1	3	2		2		50	163
293	3	0	2	3	3	4	3	3	4	3	2	4	4	3	3	2	1	1	1	3	0	0	3	4	4	0	3	4	4	4	4	4	3	3	2	4	1	3	2	1	2	3	2		2			165
294	3	1	2																		0	0	1	3	4	0	4	4	3	2	2	2	3	3	2	4	1	3	3	1	1	2	2		2		56	167
295	3	0	2	1	1	3	3	1	5	4	3	3	3	2	2	2	2	1	2	2	0	0	3	4	4	0	4	4	3	4	3	3	3	3	2	4		3	4	1	2	2	2		2		53	168
296	3	0	2	3	4	4	2	2	3	3	3	4	5	1	2	1	3	0	3	0	0	0	3	4	3	0	4	4	3	3	3	3	3	3	2	4	1	3	2	1	1	3	2		2		58	170
297	3	0	2	5	4	5	4	4	4	5	4	4	4	2	2	1	0	1	2	2	0	1	4	4	4	1	0	4	1	4	1	4	3	2	2	4	1	3	1	1	2	2	2		2		60	169
298	3	0	2	3	3	3	4	4	2	5	4	3	2	1	1	0	0	0	0	0	0	1	1	4	4	0	4	1	4	1	4	4	3	2	2	4	1	3	4	1	1	1	2				60	175
299	2	0	2	4	4	5	2	2	3	2	2	4	4	2	1	2	2	1	3	3	0	0	2	3	2	3	3	4	3	2	2	2	2	2	1	4	1	3	2	1	2	2	2		2		68	176
300	3	0	2	2	3	4	3	3	2	2	3	3	3	1	1	2	1	0	0	0	0	0	3	3	3	0	4	4	3	3	3	4	3	2	1	4	1	3	3	1	1	3	2		2		82	180
301	3	0	2	4	3	5	3	3	3	3	3	4	4	2	2	1	1	1	2	3	0	0	3	3	4	1	3	4	4	3	3	4	3	3	2	4	1	3	2	1	2	3	1	asthme	2		64	168
302	2	1	1	1	1	1	1	1	1	1	1	1	1	0	0	0	0	0	0	0	0	0	1	0	0	0	0	0	0	0	0	0	0	0	1	4	1	4	4	3
303	3	0	2	3	2	2	4	4	2	3	4	1	1	1	1	0	1	0	0	1	0	0	3	3	2	0	3	3	3	2		2	2	1	2	4		4	2	1	1	3	2		2		58	167
304		0	2	4	3	4	4	3	3	4	4	3	3											2	2	3	2	1	2	3	2	3	2	3	1	4	1	4	3
305	3	0	2	3	3	4	5	3	3	5	3	3	3	1	0	0	0	0	1	1	0	0	4	4	3	0	4	4	4	4	3	4	3	3	2	4	1	4	4	1	1	3	2		2		55	166
306	3	0	2	4	3	3	4	3	4	3	4	3	4	2	1	1	1	1	1	1	0	1	1	4	4	0	0	4	2	3	3	3	3	3	2	4	1	4	4	1	1	2	2		2		81	174
307	3	0	2	2	3	3		4	3	3	2	4	3	1	1	3	1	2	3	0	0	0	1	3	3	3	3	3	3		4	1	4	4	2	4	1	4	3		1	3	2		2		62	159
308	3	0	2	3	3	1	3	3	1	3	3	3	1	1	0	0	0	0	0	0	0	0	4	4	4	0	4	4	4	4	3	4	3	2	2	4		3		1	1	1	2		2		62	170
310	3	0	2	2	3	3	3	3	3	3	2	4	3	2	1	0	1	0	1	0	0	0	3	3	4	0	1	4	3	4	3	4	3	3	2	4	1	3	3	1			2		2		60	169
311	3	0	2	5	3	5	2	1	3	3	2	5	5	3	3	1	1	0	3	3	0	0	4	4	4	0	4	4	4	4	4	4	4	4	2	4		3	3	1	1	3	2		2		50	169
313	2	2	2	1	3	3	4	4	3	4	3	3	3	1	1	1	0	0	1	1	0	0	3	3	3	0	4	3	3	2	1	0	2	2	1	4	1	3	2	1	1	3	1	rhinite	1	corticoide inhalé	76	174
314	3	0	2	5	3	5	2	1	3	3	2	5	5	3	3	0	1	1	0	3	0	0	4	4	4	0	4	4	4	4	4	4	4	3	2	4		3	4	1	1	3	2		2		55	169
315		0	2	1	2	1	2	3	2	1	2	3	2	0	0	0	1	0	0	0	0	0	1	4	4	4	4	4	4	4	4	4	4	4	2	4	1	5	4	1	1	1	2		2		63	168
316	3	0	2	1	1	1	1	1	1	1	1	1	1	0	0	0	0	0	0	0	0	0	4	4	4	4	4	4	4	4	4	4	4	4	2	4	1	4	3	1	1	2	2		2		58	175
317	3	0	2	3	2	4	4	5	3	5	4	3	3	1	1	0	1	1	0	1	0	0	3	4	3	1	4	3	3	3	4	4	4	3	1	4	1	3	3	1	1	2	1	ULC7RE DUEOD2NAL	2		80	180
318	3	0	2	3	2	3	4	4	2	4	4	2	2	1	1	0	0	0	0	1	0	0	4	3	3	3	4	4	2	3	3	3	2	2	2	4	1	4	2	1	1	1	2		2		73	170
319	3	0	2	4	4	5	2	3	4	4	2	3	4	2	2	2	1	0	2	2	0	0	4	3	4	0	3	4	3	4	2	3	3	2	2	4	1	3	2	1	1	1	1		1		60	172
320	3	0	2	4	4	4	3	3	3	3	2	4	3	2	2	1	1	1	2	0	0	0	3	4	4	4	4	4	4	4	4	4	4	4	2	4	1	3	4	1	1	2	2		2		60	171
321	3	0	2	1	2	3	4	4	2	4	3	3	2	0	1	0	0	0	0	0	0	0	1	3	4	0		4	3	3	3	3	3	2	2	4	1	5	3	1	1	1	2		2		70	165
322	3	0	2	3	3	3	3	3	3	2	4	2	3	1	2	2	0	1	1	1	0	0	1	3		2	2	2	2	1	2	1	2	2	2	4		1	3	1	1		1		1		65	163
324	3	0	2	4	3	4	4	4	3	4	3	3	3	1	1	0	1	0	1	1	0	1	1	4	4	0	3	4	3	3	4	3	3	3	2	4	1	3	2	1	1	2	2		2		50	158
325	3	0	2																		0			2	3	3		1	2	2	3	1		2	2	4	1	3	2		1	1	2		2		65	172
326	3	0	2	3	2	3	5		4	1	4	5	1	0	0	0	0	0	0	0	0	0	1	4	4	0	4	4	4	4	4	4	4	3	2	4		3	2	1	1	1	2		2		90	180
327	3	1	2	3	4	4	3	3	4	4	4	3	2	1	0	0	1	0	0	0	0	0	3	4	4	0	4	4	3	4	3	4	4	2	2	4	1	3	4	1	2	1	2		2		56	164
328	3	0	2	2	2	3	4	4		3	3	3	3	1	0	0	0	0	0	0	0	0	1	4	4	0	4	4	4	4	3	3	4	2	2	4	1	3	2	1	1		2		2		60	175
329	3	0	2	1	1	3	4	4	3	5	4	3	2	0	0	0	0	0	0	1	0	0	3	4	4	0	4	4	4	4	3	3	4	2	2	4		3	2	1	1	1	2		2		70	169
330	3	0	2	2	1	3	5	4	2	3	5	1	1	0	1	1	0	1	0	0	0	0	4	4	4	0	4	3	1	1	1	4	2	2	1	4	1	4	4	1	1	2	2		2		73	183
331	3	0	2																		0	0	1	4	4	4	4	4	4	4	4	4	4	4	2	4	1	3		1	1	2	2		2		47	154
332	3	0	2	5	3	5	2	3	4	3	2	4	4	2	2	2	2	2	2	2	0	1	4	4	4	1	4	4	4	3	3	3	4	2	2	4		1		1	1	2	1		2
333	3	0	2	3	4	5	4	1	4	2	2	4	4	3	3	3	3	3	3	3	0	1	3	4	4	0	3	4	2	3	3	2	3	3		4	1	3	1		1	3	2		2		82	172
334	3	0	2	3	3	3	4	4	2	3	3	2	2	1	1	1	1	0	1	1	0	0	1	4	4	0	2	4	4	4	3	4	4	1	2	4	1	4		1	1	2	2		2		58	168
335	3	0	2	5	5	5	4	3	5	4	4	4	5	1	0	1	0	0	1	0	0	1	3	4	4	1	4	4	3	4	3	4	1	2	2	4	1	4	4	1	1	3	1	pcos	1	physiofeste, duphastour	71	167
336	3	0	2	2	3	3	4	3		3	4	3		1	0	0	1	0	0	0	0	0	3	4		0	4	4	4	4	4	4	4	4	2	4		5	4	1	1	1	2		2		50	170
337	3	0	2	3	3	3	2	2	3	3	3	2	3	1	1	1	0	0	0	0	0	0	3	4	4	2	4	4	4	4	4	4	3	3	2	4	1	3	1	1	1	3	2		2		68	168
338	3	0	2	3	3		4	4	3	3	4	3	3	1	1	1	1	0	1	1	0	0	3	4	3	0	3	4	4	4	4	3	3	3	2	4
339	3	0	2	1	3	3	4	4	1	4	4	3	1	0	1	0	0	0	0	0	0	0	3	4	4	0	4	4	3	4	4	4	4	4	2	4	1	4	2		1	3	2		2
340		0	2	2	3	4	4		3	2	3	2	1	1	1	1	1	1	1	1	0	0	4	4	4	0	3	4	4	4	4	4	3	2	2	4	1	4			1	3	2		2		70	172
345	2	0	2	4	3	5	3	3	3		3	2	2	0	0	0	0	0	0	0	0	0	3	3	1	3	3	3	3	4	3	3	0	3	1	4	1	4		1	1	3	2		22		70	176
346	3	0	2	3	3	3	3	3	3	3	3	3	3	1	0	0	1	1	1	1	0	1	4	3	4	3	3	3	3	3	3	3	3	3	1	4		3	4	1	1	2	2		2		95	180
347	3	0	2	3	5	5	3	2	4	3	2	5	5	2	2	1	1	0	0	0	0	1	4	4	4	0	4	4	2	4	2	4	2	3	2	4	1	4	2	1	1	1	2		2
348	3	0	2	4	3	5	3	2	4	5	3	4	4	2	3	2	2	3	3	3	0	0	3	3	3	3	2	2	3	3	3	2	3	2	2	4	1	3	2	1	1	2	2		2		63	162
349	3	0	2	1	2	2	2	2	3	2	1	2	3	3	2	0	2	2	2	2	0	0	3	4	3	0	3	4	1	2	1	3	3	1	2	4	1	4	2	1	1	2	2		1		70	165
350	3	0	2	3	5	5	5	3	4	4	4	4	2	1	0	0	0	0	1	0	0	0	3	2	2	0	3	3	3	3	3	3	3	3	2	4	1	3	3	1	1	1	2		2		62	170
351	3	0	2	4	4	5	3	2	4	3	3	4	4	2	3	2	1	2	3	3	0	0	3	2	2	2	3	3	2	3	2	3	2	2	1	4	1	3	1	1	1	2	2		2		68	176
353	3	0	2	4	4	4	4	3	4	3	4	3	4	0	1	1	0	0	1	1	0	1	1	4	4	1	4	4	4	4	4	4	4	4	2	4	1	4	4	1	1	2	2		2		58	172
354	3	0	2	3	3	4	4	4	4	4	3	3	3	2	1	1	1	1	1	1	0	0	3	4	4	0	1	4	4	4	4	4	4	3	2	4	1	3	2	1	1	1	2		2		57	166
355	3	0	2	3	3	4	3	3	4	4	3	3	3	1	1	2	1	1	1	1	0	0	1	4	4	0	3	4	4	4	4	4	4	1	2	4			4	1	1	1	2		2		58	163
356	3	0	2	4	3	4	3	3	3	3	3	3	5	2	2	2	3	1	0	2	0	0	3	4	4	4	4	3	4	3	2	4	2	1	2	4	1	3	1	1	1	2	2		2		67	167
357	3	0	2	3	5	5	4	3	4	2	4	4	4	2	2	2	1	3	2	3	0	1	3	4	2	0	4	4	4	4	4	4	4	4	2	4		3	3	1	1	3	2		2		70	171
358	3	0	2																		0	0	3	3	4	3	2	4	3	3	2	3	3	4	1	4	1	3	2	1	2	2	2		2
359	3	0	2	3	3	3	3	3	2	3	3	2	3	0	0	0	1	0	1	1	0	0	4	4	4	0	3	4	2	3	3	3	3	2	2	4	1	3	4	1	1	2	2		2		58	170
360	3	0	2	4	4	4	3	2	2	2	3	1	2	1	2	2	1	1	1	1	0	0	1	4	3	0	3	3	3	3	3	3	3	3	2	4	1	3	3	1	1	3	2		2		60	163
361	3	0	2	1	2	3	5	5	1	5	5	2	1	0	0	0	0	0	0	0	0	0	3	4	4	0	4	4	3	3	3	3	3	3	2	4		3		1	1	1	2		2		43	155
364	3	0	2	4	3	4	2	3	5	2	3	3	3	1	1	1	1	0	1	1	0	0	4	4	4	0	4	0	3	4	2	4	2	1	2	4		5			1	3	2		2		47	150
365	3	0	2	2	2	3	4	4	3	3	3	3	2	1	2	2	1	1	1	1				4	4	4	4	4	4	4	4	4	4	4	2	4	1	5
366	3	0	2											1	2	2	1	1	1	1	0	0	1	4	4	0	4	4	4	4	4	4	1	3	2	4	1	4	2	1	1	2	2		2
367	3	0	2	3	3	4	5	4	3	4	3	3	3	2	2	2	2	1	1	1	0	0	3	4	4	1	4	4	4	4	4	4	4	4	2	4	1	5	2	1	1	3	2		2		70	170
368	3	0	2	3	1	1	3	4	3	4	3		2	1	0	0	0	0	0	1	0	0	1	4	4	1	2	4	4	4	2	3	3	2	2	4	1	3	4	1	1	3	2		2		50	154
369	3	0	2	4	4	5	3	3	4	4	3	4	4	2	2	2	1	0	1	3	0	0	1	4	4	0		4	3	4	4	4	4	2	2	4	1	4		1	1	2	2		2		58	157
371	3	0	2	1	1	3	2	4	2	2	3	1	2	0	0	0	0	0	0	0	0	0	4	0	0	0	1	4	4	3	3	3	4	3	2	4	1	3	4	1	1	3	2		2		79	175
373	3	0	2	4	3	4	4	4	3	3	2	2	5	1	1	2	1	1	1	3	0	1	4	4	3	3	1	3	3	4	4	4	3	2	2	4		4	3	1	1	2	2		2		67	170
374	3	0	2	5	4	4	4	4	4	4	5	4	4								0	0	4	3	3	3	2	3	3	4	3	2	3	3	2	4	1	4	4	2	1	3	2		2		50	150
375	3	0	2	1	1	3	5							0	0	0	0	0	0	0	0	0	3	4	4	0	4	4	4	4	4	4	3	3	2	4	1	4	2	1	1	1	2		1
376	3	0	2	3	3	3	3	3	3	5	3	3	3	1	1	1	1	1	0	1	1	1	3	4	4	0	3	4	3	3	3	3	4	3	2	4	1	3	3	1	1	2	2		2		68	170
377	3	0	2	4	4	4	3	3	4	3	3	3	3	2	3	3	2	1	1	1	0	0	3	4	4	0	4	4	4	4	4	4	4	4	2	4	1	4	1	1	1	1	2				55	156
378	3	0	2	3	3	3		3	3	3	3	3	3	1	1	1	0	1	1	1	0	0	4	4	4	0	4	4	3	4	4	4	4	3	2	4		4	3	1	1	1	1		2		55	160
379	3	0	2	1	3	4	3	3		4	4	5	3	3	3	1	1	1	1	1	0	0	1	4	4	0	4	4	4	4	3	4	4	4	2	4	1	3	4	1	1	1	2		2		78	173
380	3	0	2	2	2	3	3	3	3	3	2	4	3	1	1	1	1	1	1	3	0	0	4	4	4	1	3	4	3	4	3	4	3	3	2	4	1	3	4	1	1	1	2		2		53	163
381	3	0	2	2	2	44	3	3	3	3	3	3	3	1	1	2	2	1	2	3	0	0	4	4	3	2	3	4	3	4	4	4	3	3	2	4	1	3	4		1	1	2		2		70	170
382	3	0	2	4	4	4	2	2	3	2	2	2	2	3	2	1	1	1	2	1	0	0	3	4	4	0	3	4	4	4	4	4	3	3	1	3	1	2	1	1	1	1	2		2		62.6	176
383	3	0	2	2	2	3	4	4	3	3	4	3	3	1	0	1	0	1	0	1	0	0	3	4	4	0	3	4	3	3	3	3	3	3	1	3	1	3	1	1	1	2	2		2		75	187
384	3	0	2	5	5	5	5	3	4	3	2	5	5	3	3	3	3	3	3	3	0	0	4	4	4	0	4	4	4	4	4	4	4	3	2	3		3	4	1	1	1	2		2		62	165
386	3	0	2	2	3	3	5	5	3	5		3	3	0	1	1	0	0	0	0	0	0	1	4	4	0	4	4	4	4	4	4	4	4	2	3	1	3		1	1	1	2		2		58	160
387	3	0	2	1	1	1	1	1	1	1	1	1	1	1	0	1	0	1	0	1	0	0	1	1	2	2	1	0	1	1	2	1	3	3	1	3	1	3	4		1	2	2		2		90	190
388	3	0	2	1	1	1	1	1	1	1	1	1	1	0	0	0	0	0	0	0	0	0	4	3	3	3	3	3	3	3	3	3	3	3	2	3			3	1	1		2		2		64	179
389	3	0	2	1	3	1	1	3	3	5	3	1	3	0	0	0	0	1	1	0	0	0	1	4	4	3		4	4	4	4	4	4	4	2	3	1	3		1	1	2					48	157
390	3	0	2	5	3	4	2	3	4	3	2	4	4	2	2	2	1	1	3	1	0	0	4	4	4	0	3	4	3	4	2	3	2	2	2	3	1	2		1	1	2	2		2		44	158
391	3	0	2	3	2	3	5	4	1	2	4	2	2	1	0	1	1	1	1	1	0	0	3	4	4	0	4	4	3	4	4	4	3	3	2	3	1	2	2	1	1	3	2		2		68	169
392	3	0	2	3	4	5	5	3	4	4	5	3	4	3	2	3	1	1	2	1	0	0	3	4	4	0	4	4	4	4	4	4	4	4	2	3		3	3	1	1	1	2		2		65	167
393	3	0	2	3	1	5	4	5	1	3	3	3	3	3	1	1	0	0	0	0	0	0	1	4	4	4	4	4	4	4	4	4	4	4	2	3	1	2	2	1	2	2	2		2		60	155
394	3	0	2	4	4	5	5	3	2	3	3	5	4	2	2	3	1	1	1	1	0	0	3	4	3	1	2	4	3	4	3	4	3	1	2	3	1	2	1	1	1	3	2				53	169
395	2	0	2	1	2	1	4	3	3	2	3	1	2	0	0	0	0	0	0	0	0	0	4	3	3	0	3	3	3	3	3	3	3	3	1	3		1	2	1	1	1	1		1		85	185
396	3	0	2	3	3	4	3	3	5	4	2	3	3	1	1	1	1	1	1	1	0	0	4	4	4	1	4	4	4	4	4	4	3	1	2	3	1	3		1	1	2	2		2		55	169
397	3	0	2	3	3	4	3	3	3	3	3	3	3	1	1	1	1	1	1	1	0	0	1	4	3	0		4	3	4	4	4	4	4	2	3	1	2			1	3	2		2		63	163
398	3	0	2	3	1	3	4	4	1	5	5	2	3	0	0	0	0	0	0	0	0	1	4	4	1	4	4	4	4	4	4	4	4	3	2	3	1	2		1	1	3	1		1	imunosuppresseur	58	169
399	3	0	2	3	3	3	4	4	3	4	4	3	2	1	1	0	0	0	1	1	0	0	3	4	4	3	4	3	3	3	3	3	3	3	2	3	1	3	3	1	1	3	2		22		56	166
400	3	0	2	3	3	2	3	3	4	4	3	5	1	0	0	0	1	0	0	1	0	0	3	4	3	3	3	4	3	2	1	3	2	2	1	3	1	3	2	1	1	2	2		2		64	180
401	3	0	2	5	4	3	4	3	4	4	3	3	3	1	1	0	1	0	1	0	0	0	3	4	4	1	4	4	4	2	1	3	1	1	1	3				1	1	2	2		2
402	3	2	2	3	3	3	3	2	2	2	3	3	3	1	2	1	1	1	2	2	0	0	3	4	4	0	3	4	2	4	4	4	4	2	2	3	1	3	2	1			1		1		54	160
403	3	0	2	3	3	3	3	3	3	3	3	3	3	1	1	1	1	1	1	1	0	0	4	3	3	3	2	2	2	3	2	3	3	2	2	3	1	3	1	1	1	3	2		1		66
404	2	0	2	2	5	5	33	3	1	5	4	2	2	1	1	0	1	0	0	1	0	0	3	4	4	0	4	3	2	4	2	4	4	1	2	3	1	2	3	1	1	3	2		2		67	165
406	3	0	2	3	3	3	2	4	3	4	4	3	2	1	1	0	0	0	0	0	0	0	1	3	3	3	3	3	2	3	3	3	4	3	2	3	1	3	2	1			2		2		57	163
408	1	2	2	3	2	3	3	4	2	5	4	2	1	1	1	0	0	0	1	0	0	1	3	4	3	0	0	4	4	3	4	4	4	3	1	3	1	2	1	1	1	1	1	maladie de gilbert	2		67	176
409	3	0	2	5	2	4	2	3	3	3	1	4	3	1	1	0	1	1	1	3	0	1	4	4	4	0	4	4	2	4	4	4	2	1	2	3		3		1	1	3	2	asthme	2			175
410	3	0	2	3	3		3				4			0	0	0	0	0	0	0	0	0	3	4	4	0	3	4	2	4	4	3	3	3	1	3	1	3	3	1	1	3	2		2		73	175
411	3	0	2	3	3	4	3	4	3	3	4	3	3	1	2	1	1	1	1	1	0	0	3	4	4	0	3	4	2	4	4	3	3	3	2	3	1	3	2		1	3	2		2		57	163
412	3	0	2	3	2	1	3	3	2	4	4	3	2	0	0	0	1	0	0	0	0	0	1	4	4	3	2	4	4	4	3	4	3	2	2	3	1	2	4	1	1	3	2		2		65	170
413	3	0	2	3	4	5	4	3	3	3	3	4	4	1	1	1	1	1	2	2	0	0	4	3	2	0	2	3	2	4	4	4	4	4	2	3	1	3	4	1	1	2	2		2		51	170
414	3	0	2	3	3	3	3	3	3	3	3	3	3	0	0	1	1	0	1	0	0	0	4	4	4	0	3	4	4	3	2	3	4	4	1	3	1	3	3	1	1	1	1		2		90	176
415	3	0	2	1	1	3	5	3	3	5	4	4	4	1	1	1	0	0	1	1	0	0	4	4	4	0	4	4	4	4	4	4	4	4	2	3		3	2	1	1	2	1		1		50	177
416	3	0	2	3	2	3	4	2	3	4	3	3	2	1	1	0		0	1	1	0	0	4	3	2	0	4	4	2	4	2	3	2	2	1	3	1	2		1	1	3	2		2		75	180
417	3	0	2	3	2	3	2	4	3	3	4	3	2	1	1	1	1	0	1	1	0	0	3	4	4	0	4	4	4	4	4	4	4	2	2	3		3	2		2	3	2		2		60	161
418	3	0	2	4	5	4	3	2	3	5	2	5	5	2	1	2	0	2	1	3	0	0	1	0	4	2	4	0	4	4	2	4	4	2	1	3							2		2
419	3	0	2	3	3	3	3	5	3	3	5	3	3	0	0	0	0	0	1	1	0	0	3	4	4	0	4	4	4	4	4	4	4	4	2	3	1	2	4	1	1	3	2		2		56	167
420	3	0	2	3	2	3	4	3	2	3	4	2	1	1	0	0	0	0	0	0	0	0	1	4	4	3	2	3	4	4	3	4	3	3	2	3	1	3	3	1	1	3	2		2
421	3	0	2	4	4	5	3	2	5	3	2	4	4	1	2	3	1	0	3	3	0	0	4	4	4	0	3	4	3	4	3	4	4	3	2	3			3		1	3	2		2		75	166
422	3	0	2	3	3	5	4	3	5	4	3	4	3	2	1	0	0	0	1	1	0	0	4	4	4	0	4	4	4	4	4	4	4	4	2	3		3	4	1	1	1	2		2		57	164
423	3	0	2	3	3	4	3	4	3	5	3	3	3	2	1	2	1	2	2	2	0	0	3	4	4	4	3	4	3	3	3	4	4	4	1	3			1		1	3	2		2		90	180
424	3	0	2	3	4	5	4	2	3	3	2	5	4	2	2	3	2	1	2	0	0	0	3	4	4	0	2	4	4	3	3	4	4	2	1	3	1	3	1	1	1	3	2		2		72	178
425	3	0	2	3	3	2		4	2	5	4	3	2	0	0	0	0	0	0	0	0	0	4	4	3	0	4	4	3	4	3	4	2	2	1	3	1	2	3		1	3	2		2		80	179
426	3	0	2	3	4	5	4	3	4	4	2	5	2	1	1	3	1	3	3	1	0	0	3	4	4	0	4	4	4	4	4	4	4	3	1	3	1	3	2	1	1	3	1	déficit en GGPP	2		110	195
427	3	0	2	3	2	3	5	3	3	5	5	3	3	0	0	0	0	1	0	1	0	0	4	4	4	0	3	4	3	4	3	4	1	3	2	3	1	3	3	1	1	3	2		2		61	164
428	3	0	2	3	2	3	5	3	3	5	5	3	3	0	1	0	0	0	0	1	0	0	4	4	4	0	3	4	3	4	3	4	1	3	2	3	1	3	2	1	2	3	2		2		55	172
429	3	0	2	3	3	4	3	3	3	4	3	3	3	2	2	2	2	1	2	2	0	0	3	4	4	0	4	4	4	4	4	4	4	3	2	3	1	3	2	1	1	3	2		2		62	158
430	1	0	2	3	1	4		3	2	4	4	2	3	0	0	0	0	1	0	0	0	0	4	4	4	1	4	4	4	4	4	4	3	3	2	3	1	2	2	1	1	1	2		2		50	158
431	3	0	2	4	3	3	2	3	3	3	3	3	2	0	0	0	3	0	0	0	0	0		4	4	0	4	4	4	4	2	4	3	2	2	3	1	2	3	1	1	2	2		2		62	174
432	3	0	2	2	2	3	4	4		4											0	0	4	4	4	0	4	4	4	4	4	4	4	4	2	3	1	2		1	1	2	2		2
433	3	0	2	2	3	3	3	4	3	3	3	3	3	1	2	1	1	1	1	0	0	0	3	4	4	0	4	3	4	3	4	2	2	2	2	3	1	3		1	1	3	2		1		61	161
434	3	0	2	3	3	3	4	4	2	3	3	3	2	1	1	1	1	0	2	1	0	0	4	3	3	1	3	4	4	4	3	4	4	3	2	3	1	2	4	1	1	2	2		2		75	164
435	3	0	2	3	3	3	4	5	2	4	4	2	2	1	0	0	1	0	0	0	0	0	3	4	4	2	3	4	4	4	4	4	4	3	2	3	1	3	3	1	1	1	2		2		54	173
436	3	0	2	3	3	3	1	4	5	5	5	3	3	2	2	2	0	1	0	0	0	0	1	4	4	0	4	4	4	4	4	4	3	2	2	3	1	3	4	1	1	1	1		1		63	167
438	3	0	2	1	1	2	4	4	1	5	4	2	2	0	0	0	0	0	0	0	0	0	4	4	4	0	4	4	4	4	3	3	3	3	2	3	1	3	4	1	1		2		2		76	169
439	3	0	2	2	3	3	3	4	3	4	3	3	3	1	2	1	1	1	1	0	0	0	1	4	4	0		4	3	4	3	4	2	2	2	3	1	3		1	1	1	2		2		60	158
440	3	0	2	3	2	3	4	4	3	5	4	3	3	1	1	0	1	0	1	0	0	0	1	4	4	0	4	4	4	4	4	4	4	3	2	3	1	2	4	1	1	1	1	ASTHME	1	CORTICOIDE. ANTIHISTAMINE	68	160
441	3	0	2	3	3	4	3	3	4	4	3	4	3	1	1	1	0	0	0	1	0	0	3	4	4	0	4	4	4	4	4	4	4	2	2	3	1	2	2	1	1	3	2		2		50	170
442	3	0	2	3	4	2	3	2	3	3	3	3	3	0	0	0	0	0	0	0	0	0	2	1	2	1	1	2		3	1	3	1	2	1	3		3	1	1	2	3	2		2		91	187
444	3	0	2	3	2	4	4	4	3	3	4	2	2	2	3	3	3	2	3	3	0	0	1	4	4	0	4	4	3	4	4	4	3	3	2	3	1	2	2	1	1	3	2		2		48	165
445	3	0	2	4	4	4	5	3	3	4	4	3	3	1	1	1	1	1	2	1	0	0	3	4	4	0	4	4	3	3	4	4	4	3	2	3	1	2	4	1	1	3	2		2		61	166
447	3	0	2	3	3	3	3	4	2	3	3	2	2	0	0	0	0	0	0	0	0	0	3	0	3	0	3	2	2	2	2	2	3	3	1	3	1	3	2		1	3	2		2		70	165
448	3	0	2	3	5	5	2	3	3	2	2	3	4	3	2	3	2	1	3	3	0	0	3	4	4	2	4	4	4	4	2	4	2	2	2	3		2	3		1	1	2		2		54	161
449	3	0	2	4	5	5	3	2	5	3	2	4	4	2	3	3	1	2	2	3	0	0	1	4	4	2	3	4	2	4	4	4	3	2	2	3		3	4	3	1	1	2		2		78	166
450	3	0	2	4	4	4	3	3	4	4		3	3	1	1	0	1	0			0	0	4	4	4	0	3	4	4	4	4	4	3	3	2	3	2	3	4	1	1	1	2				85	173
451	3	0	2	3	2	4	5	1	3	4	4	4	3	2	2	2	2	2	2	2	0	0	3	4	4	0	4	4	4	4	4	4	4	4	2	3		3	2	1	1	1	1	allergie	1	anti histamique	60	175
452	2	1	2	3	5	4	3	2	4	4	5	5	4	1	3	2	2	2	2	1	0	0	4	4	0	1	0	1	0	0	0	0	0	0	1	3	1	2	4	1	1	3	2		2		90	180
453	3	0	2	3	1	2	5	5	5	5	5	2	2	0	0	0	0	0	0	0	0	0	4	4	4		4	4	4	4	4	4	4	4	2	3	1	2
454	3	0	2	1	3	4	3	4	2	4	4	3	2	1	0	1	0	0	0	1	0	1	3	4	4	0	4	4	4	4	2	4	4	2	2	3	1	2	4	1	1	2	2				54	161
455	3	0	2	5	1	3	5	3	3	5	4	5	3	3	1	2	2	0	1	2	0	0	1	4	4	4	4	4	4	4	4	4	4	1	2	3	1	2	4	1	2	2	2		2		58
457	3	0	2	5	5	5	5	3	5	4	3	5	5	2	1	1	1	2	3	3	0	0	1	3	3	3	2	2	3	3	2	3	2	3	2	3			4	1	2	1	1		1		52	160
459	3	0	2	3	2	3	3	2	3	4	4	1	3	0	1	2	1	2	1	1	0	0	3	4	4	4	3	4	3	3	2	2	1	4	1	3	1	3	2	1	1	1	2		2		50	175
461	3	0	2	3	3	4	3	3	3	3	3	3	3	1	1	1	2	1	1	1	0	0	1	4	4	1	2	4	4	4	4	4	4	2	1	3		2	3	1	1	2					76	183
462	3	0	2	1	3	3	3	3	1	3	3	3	3	1	2	2	0	2	0	0	0		1	1	1	1	1	1	1	1	1	1	1	1	2	3	1		4	1	1	2	2		2		66	168
463	3	0	2	1	1	1	1	1		2	2	3	3	3	3	3	2	2	1	2	0	0	3	4	4	0	4	4	4	4	4	4	4	2	2	3	1	2	3	1	1	2	1		1		56	160
464	3	0	2	3	2	2	4	3	2	5	3	5	33	1	0	0	0	0	1	0	0	0	1	4	3	3		4	4	4	3	2	4	3	1	3			4	1	1	3	1		2		58	180
465	3	0	2																					1	2	4	2		0	1	2	1	3	1	1	3	1	2	2	1			1		1
466	2	0	2	2	3	2	2	1	4	3	2	3	2	0		0	1	1	1	1	0	0	1	4	1	0	0	4	2	2	1	2	2	4	1	3	1	3	4	1	1	2	1		1		70	180
467	3	0	2	1	1	1	5	5	3	5	4	2	2	0	0	0	0	0	0	0	0	0	1	4	4	0	4	4	4	4	3	4	4	4	2	3	1	3	4	1	1	1	2		2		65	170
468	3	0	2	3	3	4	4	3	3	3	3	3	3	2	2	1	2	1	1	2	0	0	1	3	3	0	3	3	3	3	3	3	3	3	2	3	1	3	2	1	1	2	2		2		55	174
469	3	0	2																		0	0	3	2	4	1	3	0	4	2	1	1	2	4	2	3	2	3	3	1	1	3	2		2		60	167
470		0	2	1	1	1	1		3	2		2	4	1		2			1		0	0	3	2	1			1	4			1			2	3	1	2	2	1	1	2	2		1		60	163
471	3	0	2	3	4	4	3	4	3	3	3	3	3	1	1	1	2	2	2	2	0	1	4	4	4	4	4	4	4	4	4	4	3	2	2	3	1	3		1	2	2	1		2		74	163
472	3	0	2	3	3	2	4	4	3	4	4		2	1	0	0	0	0	1	0	0	1	4	4	4	1	3	4	1	1	2	2	2	2	1	3		2	4	1	1	1	2		2		73	178
473	3	0	2																		0	0	4	0	0	0	1		2	0	2	2	3	3	1	3	2	4	1		1	1	2		2		75	192
474	3	0	2	5	5	4	3	1	1	1	1	1	2	1	2	1		3	1	2	0	0	4	0	0	0	1	3	2	1	1	2	3	3	1	3	2		3		1	2
475	3	0	2	3	3	3	2	3	4	3	3	3	2	0	1	1	0		0	1	0	1	4	4	4	0	4	4	4	4	4	4	2	2	2	3	1	3	2		1	2	2		2		53	160
476	3	0	2	3	3	3	3	3	4	4	3	3	3	3	1	2	1	1	2	2	0	0	3	4	4	3	3	3	2	3	1	2	2	2	2	3	1	2	3	1	1	3	2		2		50	163
477	3	0	2	4	4	4	4	3	3	4	3	4	4	2	2	1	1	1	22	2	0	0	4	3	4	0	2	4	3	3	3	4	3	2	2	3	1	3	4	1	1	3	2		2		51	167
478	1	1	2	3	3	3	4	3	3	3	3	4	3	1	1	0	0	0	1	2	0	0	4	4	4	0	4	4	3	4	3	4	2	2	2	3	1	2		1	1	3	2		2		45	153
479	3	0	2	3	4	4	3	3	4	5	2	4	3	0	0	0	0	0	0	0	0	0	4	4	4	0	4	4	4	4	4	4	4	4	2	3	1	3	4	1	1	2	2		2		54	160
480	1	1	2	3	3	3	2	3	4	5	3	2	2	1	1	1	2	1	1	0	0	0	3	3	3	0	4	4	4	4	4	4	3	3	2	3			3		1	3	2		2		60	160
481	3	0	2	3	3	4	3	4		3	3	4	4	2	2	3	2	2	3	2	0	0	4	4	4	0	4	4	4	4	3	4	4	2	2	3			4	1	2	3	2		2
482	3	0	2	2	4	3	3	3	3	3	3	4	3	1	2	1	1	0	0	0	0	0	4	4	4	1	1	2	1	2	0	1	1	1	1	3	1	2	3		1	3	2		2		60	178
484	3	0	2	3	2	4	5	1	5	3	4	1	4	0	1	0	2	0	3	0	0	0	4	3	4	2	2	4	4	4	2	4	3	4	1	3	1	2	2	1	1	1	2		2		78	180
485	3	0	2	3	3	4	5	3	3	3	3	3	3	2	2	2	2	2	2	1	0	0	4	3	4	0	4	4	3	4	3	3	3	2	2	3	1	2	1	1	1	1	2		2		61	164
486	3	0	2	3	3	4	5	4	3	4	4	3	3	1	0	0	1	1	1	0	0	1	4	4	4	1	3	4	4	4	4	4	3	2	2	3	1	3	2	1	1	2	2		2		53	160
487	3	0	2	5	5	5	2	3	3	5	3	5	5	2	3	2	2	1	3	3	0	1	4	4	4	0	2	4	4	4	4	4	3	2	2	3	1			1	1		1		1		75	173
488	3	0	2																		0	0	3	4	4	0	4	4	4	4	4	4	4	4		3
489	3	0	2	3	5	5	1	1	3	5	1	1	5	1	1	0	2	0	1	0	0	0	3	4	4	4	1	4	0	0	0		0	0	1	3						2
491	3	0	2	2	3	2	3	3	2	3	3	2	3	1	1	1	1	1	0	1	0	0	3	4	4	0	3	4	2	4	3	4	4	3	1	3	1	2	2	1	1	2	2		2		58	177
492	3	0	2	2	2	2	2	2	2	2	2	3	3	0	0	0	0	0	0	0	0	0	3	4	4	1	4	4	4	4	4	4	4	4	2	3	1	3		1	1	2	2		2		51	163
493	2	2	2	3	4	5	3	3	3	4	2	4	5	3	3	2	2	1	2	2	0	0	3	4	4	0	4	4	2	4	4	4	3	2	1	3			2	1	1	2	2		2		73	180
494		0	2	1	3	3	3	4	3	4	4	2	2	1	1	1	1	0	1	0	0	0	3	4	4	0	1	4	4	4	4	4	4	2	2	3			2		1		2		2		57	158
495	3	0	2	3	3	3	4	4	3	4	4	3	3	1	1	1	1	1	1	1	0	0	3	4	4	3	2	3	3	3	3	4	4	2	1	3			2	1	1	3	1		2		60	175
496	3	0	2	5	4	5	3	3	3	3	2	4	3	2	2	2	2	2	2	3	0	0	4	4	4	0	4	4	3	4	4	4	3	3	2	3	1	3	3	1	2	2	2		2		46	150
497	3	0	2	3	3	4	3	3	4	3	3	4	4	1	1	1	2	2	2	2		1	4	3	3	3	3	3	3	3	3	3	2		2	3	1	3	2	1	1	2	2		2		52	160
498	3	0	2	4	3	4	3	3	2	4	4	4	4	3	3	1	1	1	1	1	0	0	3	4	4	4	4	4	4	4	4	4	4	4	2	3	1	2	3	1	1	2					92	169
499	3	1	2	1	1	1	1	1	1	1	1	1	1	1	1	1	1	1	1	1	0	0	4	4	4	0	3	3	3	3	3	3	3	3	1	3	1	2	3	1	1	3	2		2		77	180
500	3	1	2	3	3	3	3	4	2	4	3	2	4	1	0	0	1	0	1	1	0	0	4	3	4	2	1	3	2	2	0	3	3	4	1	3	1	2	3		1	3	2		2		68	180
501	3	0	2	5	4	4	3	3	3	3	3	3	3	1	1	1	1	0	1	1	0	0	4	3	4	2	1	3	2	2	0	3	3	4	1	3	1	2	3	1	1	3	2		2		84	186
502	3	0	2	4	4	5	3	3	3	4	2	3	3	1	1	0	1	1	0	0	0	1	3	4	4	0	4	4	3	4	2	4	4	3	2	3	1	3	4	1	1	1	2		2		80	167
503	1	0	2	3	4	5	3	2	3	3	3	4	5	3	2	3	1	0	2	2	0	0	1	3	3	0		4	3	3	1	1	2	0	2	3	1	3	4	1	1	3	2		2
504	3	2	2	1	2	3	4	4	2	3	3	2	4	1	0	0	0	0	1	0	0	0	4	0	0	3	4	4	4	4	4	4	0	4	1	3	1	3	2		1	2	2		2
505	3	0	2	3	3	3	3	3	3	3	2	3	5	0	0	0	0	0	0	0	0	0	3	1	2	2	4	4	4	4	4	4	4	4	1	3		3	3		1	2	2		2		85	175
506	3	0	2	4	4	4	5	4	2	5	4	3	3	0	0	0	1	0	1	0	0	0	3	4	4	0	3	4	3	4	4	3	3	2		3	1	4	1	1	1	2	2		2		82	187
507	3	0	2	3	3	3	4	4	4	4	4	3	3	1	0	0	0	0	0	0	0	0	4	4	4	0	3	4	3	3	3	3	3	3	1	3	1	2	4	1	1	1	1		1
508	3	0	2	1	1	1	1	1	1	1	1	1	1	0	0	0	0	0	0	0	0	0	1	3	3	0	3	3	3	3	3	3	3	3	2	3	1	3	2	1	1	3	2		2		65	165
509	3	0	2	3	3	3	3	3	3	3	3	3	3	1	1	1	2	1	0	0	0	0	4	4	4	0	4	4	3	4	4	4	4	3	2	3	1	2	1	1	2	1	2		2		53	171
510	3	0	2	2	4	5	5	4	4	4	4	3	2	1	1	1	1	0	0	1	0	1	4	4	4	3	3	4	4	4	3	4	3	2	2	3	1	2	3	1	1	3	2		2		54	154
511	3	0	2	4	3	4	4	3	3	4	4	5	5	1	1	0	0	0	1	0	0	0	3	4	4	0	4	4	3	4	4	4	4	4	2	3	1	3	3	1	1	2	2		2		63	170
512	3	0	2	2	2	3	4	4	2	4	4	3	3	0	0	0	0	0	0	1	0	0	3	4	4	0	2	4	4	3	4	3	2	2	2	3	1	2	3	1	1	2	2		2		53.5	166
513	3	0	2	3	2	4	4	3	4	3	3	4	3	0	0	0	1	0	1	0	0	0	4	4	4	0	4	4	4	4	4	4	3	4	2	3	1	3		1	1	3	2		2		53	160
514	3	1	2	4	4	2	4	3	4	4	4	3	4	1	1	1	1	1	1	1	0	0	1	4	4	0	4	4	4	4	4	4	4	2	2	3	1	3	4	1	2	1	2		2		76
515	3	0	2	4	4	4	4	3	3	4	4	4	4	1	1	1	1	1	1	1	0	0	3	4	4	0	4	4	4	4	4	4	4	4	2	3	1	2	4	1	1	1	2		2		72	166
516	3	0	2	4	4	5	3	2	4	2	3	4	5	3	3	2	2	2	2	3	0	0	1	4	4	1	2	4	3	4	3	3	2	1	2	3	1	3	4	1	1	2	2		1		75	169
517	1	0	2	1	2	3	4	3	2	4	4	2	1	1	0	0	0	0	0	0	0	0	2	0	0	0	4	4	4	4	0	4	3	0	2	3	2	4	4	1	1	1	2		2		67	163
518	3	0	2	3	3	5	5	5	4	4	4	4	3	2	1	0	2	3	0	2	1	0	4	4	4	2	3	4	4	4	4	4	4	4	1	3	1	2	4		1	3	2		2		87	187
519	3	0	2	2	3	3	3	4	3	3	3	3	3	1	1	1	0	1	1	0	0	0	3	3	3	1	4	4	4	4	4	3	3	2	2	3	1	3	4		1	2	2		2		70	176
520	1	1	2	4	5	5	5	2	2	2	2	4	5	2	2	3	3	2	2	1	0	0	4	3	3	1	3	3	1	3	2	3	1	2	2	3			4	1	1	1	2		1		59	173
521	3	0	2	2	3	3	4	4	3	4	4	3	2	1	1	0	0	0	0	0	0	0	3	4	4	0	1	4	3	4	4	4	4	3	2	3	1	2	4	1	1	2	2		2		56	164
522	1	3	1	3	3	2	3	2	4	5	3	2	5	1	2	2	1	1	2	1	0	0	1	4	4	4	3	2	2	4	4	3	4	4	1	3	1	2		1	1	1	2		2		80	172
524	3	0	2	3	3	4	4	3	3	3	3	2	3	1	2	0	0	0	0	1	0	0	4	4	4	2	4	4	4	4	1	3	1	2	2	3	1	2		1	2	2	2		2		49	161
525	3	0	2	4	5	4	3	1	33	2	2	2	4	3	3	1	2	2	2	1	0	0	3	4	2	1	0	1	2	3	2	1	1	0	1	3	1	2	4	1	1	2	2				72	184
526	3	0	2	3	3	4	4	4	3	4	3	3	2	1	1	0	1	0	1	0	0	0	3	4	4	0	3	4	3	4	4	4	3	3	2	3	1	2			1	2	2		2
527	1	4	1	5	5	5	5	1	5	1	1	5	5	3	3	3	3	3	3	3	0	0	4	4	3	3	3	2	2	2	2	1	1	0	1	3				4	2	3	2		1		96	152
528	3	0	2	3	1	5	3	2	3	4	3	3	3	3	3	3	2	3	3	3	0	0	1	4	4	1	4	4	4	4	4	4	4	4	1	3	1			1	1	2	1	asmathique	2
529	3	0	2	2	2	3	4	3	3	5	4	2	2	1	1	0	0	0	1	0	0	0	3	1	4	1	1	4	1	3	3	3	3	2	2	3		2	2	1	1	2	2		2		64	170
530	3	0	2	3	4	2	4	4	3	3	4	2	5	1	1	0	2	1	0	1	0	1	3	4	4	0	4	4	2	4	4	4	3	1	1	3	1	2	3	1	1	2	2		2		78	176
531	3	0	2	4	4	5	3	3	3	3	3	4	4	1	2	1	1	1	1	1	0	1	4	4	4	1	4	4	4	4	4	4	4	4	2	3		2	4	1	1	2	2		2		70	167
532	3	0	2	3	3	4	3	3	2	4	3	3	4	2	2	2	2	2	2	2	0	0	4	4	4	1		4	3	4	4	4	3	3	2	3	1	4	3	1	1	2	2		2		65	168
533	3	0	2	3	3	3	4	3	4	4	3	3	3	0	1	0	0	0	0	0	1	0	1	4	4	0		4	3	3	3	3	3	3	1	3		2		1	1	1	2		2		81	184
534	3	0	2	4	4	4	4	5	4		1	1	1	1	0	0	1	0	0	0	0	0	4	4	4	0	4	4	4	4	2	4	4	4	1	3	1	3	3	1	1	2	2		2		80	176
535	3	0	2	4	4	5	3	1	1	2	1	4	4	4	2	2	1	0	1	3	0	0	4	4	4	0	4	4	4	4	4	4	4	4	1	3	1	2	2	1	1	2	2		2		70	183
536	3	0	2	3	4	5	3	3	4	3	1	5	5	2	1	3	2	2	0	3	0	0	4	4	4	1	4	4	4	4	4	4	4	3	2	3			2	1	1	2	2		2		64	170
537	3	0	2	1	1	3	3	4	2	4	3	2	2	0	0	0	1	0	0	0	0	0	3	4	4	1	4	4	3	4	3	4	3	3	2	3		2	3	1			2		2		56	169
538	3	0	2	4	4	5	3	3	3	3	3	5	3	3	2	2	1	0	1	0	0	0	4	4	4	0	4	4	4	4	4	4	4	4	2	3	1	2	2	1	2	3	2	allergie	2		63	168
539	3	0	2	1	1	3	5	5	1	5	5	1	1	0	0	0	2	0	2	0	0	0	4	4	4	0	2	4	3	4	4	4	4	3	2	3	1	3	4	1	2	1	2		2		45	170
540	3	0	2	1	3	4	2		3		3	4	3	1	1	2	2	1	1	0	0	0	4	4	4	0	4	4	4	4	4		3	3	2	3			1	1	1	2	2		2		73	170
541	3	0	2	1	3	3	2	4	3	2	3	4	2	1	0	0	0	0	0	1	0	0	3	0	4	0	4	4	2	4	4	4	4	1	2	3			3		1	1	2		2		57	155
544	3	0	2	2	3	4	4	4	3	4	3	2	3	1	1	2	1	0	0	1	0	0	4	4	3	0	2	4	3	4	4	4	4	3	1	3	1	2	4	1	1	2	2		2		65	180
545	3	0	2	1	1	3	1	5	4	5	4	1	2	0	0	0	1	0	1	0	0	0	4	4	4	0	3	4	3	4	4	4	4	3	1	3	1	2		1	1	3	2		2		78	173
546	3	0	2	3	3	3	3	3	3	4	4	3	2	0	0	0	0	0	0	0	0	0	4	4	4	0	4	4	3	4	4	4	2	2	2	3	1	3	2	1	1	1	2		2		50	159
547	3	0	2	1	1	1	5	5	1	5	5	1	1	0	0	0	0	0	0	0	0	0	1	4	4	0	4	4	4	4	4	4	4	4	1	3	1	2	4	1	1	1	2		2		90.3	179
548	3	0	2	3	4	3	3	4	3	3	4	4	4	1	1	2	0	0	0	1	0	0	4	4	4	0	4	4	4	4	4	4	3	3	2	3	1	3	2	1	1	3	2		2		57	153
549	3	0	2	3	2	2	3	3	3	3	3	3	4	1	2	2	2	2	2	2	0	0	4	2	0	4	2	4	4	4	3	2	3	2	1	3	1	3	3	1	1	2	2		1
550	3	0	2	3	3	4	3	3	3	4	2	3	2	1	1	1	2	0	1	1	1	0	4	4												3
551	3	0	2	2	3	3	4	5	2	4	4	2	1	1	1	1	1	0	0	0	0	0	1	4	4	0	2	4	2	4	3	3	2	1	2	3	1	2	3	1	1	1	1				70	165
552	3	0	2	3	2	3	4	3	4	2	2	5	3	2	1	0	0	0	0	0	0	0	4	4	4	0	4	4	4	4	4	4	4	4	2	3	1	3	1	1	1	2	2		2		57	164
553	3	0	2	1	1	1	5	5	1	5	5	1	1	0	0	0	0	0	0	0	0	0	1	4	4	0	4	4	4	4	4	4	4	4	2	3	2	4	4	1	1	2	2				71	169
554		0	2	3	2	4	5	3	2	3	4	1	1	1	0	0	0	0	1	0	0	0	3	3	4	0	2	4	2	4	4	4	3	4	2	3	2	4	1	1	2	2	2				74	163
555	3	0	2	3	3	3	3	4	3	4	4	3	2	0	1	0	0	0	0	1	0	0	3	4	4		4	4	3	3	4	3	3	2	2	3	1	3	2	1	1	2	2		2		56	162
556	3	0	2	3	3	3	4	4	3	3	4	3	3	0	0	1	1	0	0	1	0	0	4	4	0	4	4	4	4	4	3	4	3	2	2	3	1	2	2	1	1	2	2		1	anémie	58	162
557	3	0	2	3	4	4	3	3	3	3	4	3	3								0	0	3	4	4	2	4	4	3	4	4	4	4	4	2	3	1	3	2		1	2	2		1		61	162
558	3	0	2	2	2		1	2	3	3	1	1	1	0	0	0	1	0	0	0	0		3	4	2	4	4	4	4	4	4	4	4	4	2	3	1	3		1	1	1	2		2		45	157
559	3	0	2	3	3	3	4	3	3	5	4	3	3	1	1	0	0	0	0	0	0	0	3	4	4	2	4	4	4	4	4	4	4	4	2	3	1	2	2	1	1	3	2		2		75	165
560		0	2	3	3	3	4	3	3	4	3	3	2	1	1	1	0	0	0	0	0	0	3	4	4	4	4	4	4	4	4	4	4	4	2	3	1	2	3	1	1	1	1		1		72	170
561	3	0	2	3	3	4	3	3	3	2	3	2	2	1	1	0	0	0	1	0	0	1	3	3	4	1	4	4	3	4	4	3	3	4	2	3	1	2	3	1	1	1	1		1		52	154
562	3	0	2	0	3	2	4	3	2	2	2	3	3	1	1	1	1	1	1	1	0	0	3	4	4	2	3	3	3	4	4	4	4	4	1	3	1	2	4	1	1	1	2		2		80	177
563	3	0	2	3	3	3	2	2	3	3	3	3	3	1	1	1	1	1	0	1	0	0	4	4	3	3	3	3	3	3	3	3	3	3	2	3	1	3	3	1	1	1	2		2		60	161
564	3	0	2	2	2	3	4	4	4	4	4	3	1	0	0	0	2	0	0	0	0	0	4	4	4	0	4	4	3	4	4	4	4	3	2	3	1	3	3	1	2	1	2		2		68	173
565	3	0	2	3	3	3	4	3	3	4	3	2	3	1	1	1	1	1	0	1	0	0	4	4	4	0	4	4	4	4	4	4	4	4	2	3	1	3		1	1	1	2		2		64	165
566	3	0	2	3	2	3	4	4	3	4	4	3	3	0	1	0	0	0	0	0	0	0	4	4	4	0	4	4	3	4	3	4	3	3	2	3	1	2	2	1	1	2	1	scoliose	2		69	170
567	3	0	2	3	3	3	4	4	3	4	4	3	3	1	1	0	0	0	0	0	0	0	3	4	4	0	4	4	4	4	4	4	4	4	2	3		2	3	1	2	2	2		2		56	154
569	3	0	2	2	2	4	4	3	3	4	4	2	3	1	2	1	1	2	2	2	0	0	3	4	4	0	4	4	3	3	4	4	3	2	2	3	1	3	2	1	1	1	2		2		62	165
570	3	0	2	3	3	4	3	5	3	3	3	3	3	3	3	2	3	0	1	2	0	0	4	4	4	0	4	4	4	4	4	3	2	2	2	3	1	3	2	1	1	3	2		2		56	164
571	3	0	2	3	2	3	4	4	4	4	3	2	2	1	0	0	0	0	0	0	0	0	4	4	3	0	3	4	4	4	4	4	3	3	2	3		3	4	1	1	2	2		2		53	158
572	3	0	2	3	3	4	3	3	3	3	3	4	4	2	2	2	2	1	2	2	0	0	4	4	4	0	3	4	3	3	2	3	2	2	2	3	1	3	2		1	2	2		2		60	170
574	3	0	2	4	4	3	4	3	3	5	3	3	4	1	2	2	2	0	1	2	0	0	3	4	4	0	2	2	3	3	4	3	3	3	2	3	1	2	4	1	1	3	2		1	antidepresseur	69	172
575	3	0	2	3	3	4	4	5	5	5	5	3	2	1	1	1	1	1	1	1	0	0	3	4	4	0	3	3	3	4	4	4	4	4	2	3	1	2	4	1	1	2	2		2		56.6	165
576	3	0	2	2	1	3	3	3	2	3	3	3	3	1	1	0	0	0	1	2	0	0	4	4	4	0	4	3	3	4	3	3	3	1	2	3	1	3	3	1	1	3	2		2		60	167
577	3	0	2	3	3	5	2	2	4	3	2	3	4	1	3	3	3	0	0	0	0	0	3	4	4	2	2	4	3	4	4	4	4	4	1	3				1	1	2	2		2
578	3	0	2	5	4	5	4	3	3	4	3	5	3	3	3	3	2	3	3	2	0	0	1	4	4	0	4	4	4	4	4	4	1	2	2	3	1	3	3	1	1	1	2		2
579	3	0	2	3	3	4	3	3	3	3	3	3	3	1	1	2	1	0	1	3	0	1	1	4	4	1	4	3	4	3	3	3	4	4	2	3	1	2		1	1	2	2		2			163
580	3	0	2	2	1	5	5	3	2	3	4	2	1	2	2	1	1	0	0	0	0	0	3	4	4	0	4	4	4	4	4	4	3	2	2	3	1	3	2	1	1	3	2		1		72	163
581	1	4	2	3	2	3	4	3	3	4	4	4	3	1	1	1	1	1	1	1	0	0	4	4	3	1	0	4	4	3	3	3	4	3	1	3	1	3	2	1	1	3	2		2		63	173
582	3	0	2	3	1	3	4	5	1	4	4	2	1	1	0	0	0	0	0	1	0	0	4	4	4	0	4	4	2	4	4	4	2	2	2	3	1	3	2	1	1	1	2		2		61	163
583	3	0	2	4	4	4	3	3	3	3	3	4	4	3	2	3	2	2	2	0	0	0	3	4	4	0	3	4	4	4	4	4	4	4	2	3	2	5	1	1	1	2	2		2		85	165
586	3	0	2	4	3	3	4	2	3	4	4	5	4	1	1	1	1	1	1	2	0	0	3	4	4	2	3	4	3	4	3	4	4	3	2	5	1	4	3	1	1	2	2		2		65.8	166
587	3	0	2	4	3	4	5	3	2	4	3	3	2	1	1	1	0	0	1	1	0	0	3	4	4	0	4	4	3	4	3	4	2	3	2	5	1	4	4	1	2	3	2		2		55	164
588	3	0	2	3	3	3	4	4	2	2	4	1	1	1	0	1	0	0	0	0	0	0	4	4	4	4	4	0	2	4	3	4	4	2	2	5	1	4	4	1	1	3	2		2		58	168
589	1	0	2	2	2	2	3	3	2	3	3	2	2	0	0	0	0	0	0	0	0	0	3	4	4	3	3	3	3	3	4	4	3	3	1	5	2	9	2		1	2					100	177
590	1	2	2	3	2	3	4	4	2	5	4	2	3	0	0	0	0	0	0		0	0	4	3	3	1	1	4	1	3	1	2	1	2	2	5		4	4	1	1	2	2		2		64	174
592	3	0	2	2	2	1	4	3	2	3	4	2	1	0	0	0	0	0	0	1	0	1	4	4	2	1	2	2	1	1	2	4	1	1	1	1	2	1			1	1	1		2		61	174
593	3	0	2	1	1	1	5	3	3	5	3	1	1	0	0	0	0	0	0	0	0	0	3	4	4	0	3	4	4	4	4	4	4	4	2	1	1	0	4	1	1	3	1		2		55	170
594	3	0	2	1	1	1	1	1	1	1	1	1	1	0	0	0	0	0	0	0	0	0	4	4	4	4	4	4	4	4	4	4	4	4	2	1	1	0	4	1	1	3	2		2		60	168
596	1	4	2	3	4		4	2	5	4	2	5	2	2	1	3	2	1	2	3	1	0	1	2	3	1	2	3	1	4	3	3	3	3		1
597	3	0	2	5	2	4	5	4	3	4	4	3	3	2	3	2	0	1	1	3	0	0	3	4	4	4	4	3	3	4		4	1	1	2	1	1	1	1		1	1	1		1		50	162
598	3	0	2	4	3	4	3	3	4	5	3	3	3	1	1	2	1	1	1	1	0	1	1	4	4	0	4	4	3	4	2	4	4	2	2	1	1	0	3	1	1	2	2		2		60	176
599	3	0	2	5	5	5	3	3	4	4	3	4	2	2	1	0	2	2	1	2	0	0	3	4	3	0	3	3	3	4	1	3	0	2	2	1	1	0	3	1	1	3	2		2		48	161
601	3	0	2	3	3	3	4	4	4	4	4	3	3								0	1	3	4	4	1	4	4	4	4	4	4	4	4	2	1	1			1	1	2	2		2		67	160
602	3	0	2	2	2	4	2	3	3	3	4	3	3	2	1	1	1	1	0	1	0	1	3	3	4	1	3	4	3	4	4	4	4	3	2	1	1	1	2	1	1	2	2		2		55	167
604	3	0	1	4	5	5	5	4	5	4	3	5	4	1	0	0	0	1	0	0	0	0	3	4	4	2	4	4	1	2	1	1	2	3	1	1			3	1	2	3	2		2		62	180
605	3	0	2	2	2	4	5	5	5	5	5	2	3	1	1	0	0	0	1	0	0	0	3	4	4	0	2	4	3	3	4	4	1	1	1	1	1		2	1	1	3
606	1	1	2	3	2	3	4	4	2	4	4	3	3		1	1	1	1	1	1	0	0	4	4	4	1	4	4	2	4	2	3	3	1	2	1	1	0	2	1	1	3	1	problème cardiaque et anémie	2		69	169
607	3	0	2	1	1	2	1	2	1	5	2	3	3	1	0	0	2	0	0	0	0	0		4	3	0	3	2	0	2	0	2	0	2	2	1				1	1	3	2		2		66	162
608	3	0	2	2	2	3	4	4	4	4	3	2	2	1	0	1	1	0	0	0	0	1	4	4	3	0	3	4	3	4	3	3	3	2	1	1	1			1	1	1	2				55	171
609	3	0	2	4	3	4	4	3	3	3	3	3	3	1	1	1	1	1	1	1	0	0	3	3	3	3	3	3	3	3	3	3	3	3	2	1	2	1		1	1	3					62	160
610	3	0	2	3	3	3	3	3	3	3	3	3	3	0	0	0	0	0	0	0	0	0	4	3	4	4	4	4	4	4	4	4	4	4	2	1	2	1			1	1	2		2		62	152
612	1	0	2	3	3	3	3	3	3	3	3	3	3	1	3	1	1	1	1	1	0	0	1	3	3	4	4	4	4	4	4	4	4	4	2	1				1	1	2	1		1		50	170
613	3	0	2	3	2	4	4	3	2	4	3	2	3	0	0	0	0	0	0	0	0	0	3	4	4	0	4	4	4	4	4	4	4	4	2	1	1	0	1	1	2	2	2		2		50	169
614	3	0	2	3	1	2	5	3	3	5	3	2	1	0	0	0	0	0	0	0	0	0	3	4	4	0	4	4	4	4	4	4	3	2	2	1	1		2	1	1	2	2		2		52	174
615	3	0	2	3	3	3	4	3	3	4	4	3	2	1	1	1	1	1	1	1	0	0	4	4	4	0	4	4	3	4	3	4	3	3	1	1	1	0	1	1	1	2	2		2		60	175
617	3	0	2	2	2	3	4	4	3	4	3	2	2	1	0	0	0	0	0	0	0	0	3	4	4	0	3	3	2	3	2	3	1	1	2	1				1	2	2	2		2
618	3	0	2	5	5	5	3	2	4	3	2	5	4	3	3	2	2	1	2	2	0	0	3	4	0	3	4	3	4	3	4	4	3	2	2	1	2	1	3		1	3	2		2		60	169
619	3	0	2	2	3	3	4														0	0	4	4	2	0	4	3	1	4	2	4	4	2	2	1	1			1	1	2	2				56	168
620	3	0	2	1	2	4	3	3	3	3	3	2	2	0	0	0	0	0	0	0				4	4	0	4	3	1	4	4	4	2	2	2	1	1	0	4	1	1		2		2		53	167
622	3	0	2	1	1	3	3	3	3	4	5	1	1	0	1	0	1	0	0	1	0	1	3	4	4	3	4		3	3	3	3	0	2		1	1	0		1	1	2	1		1		50	154
626	3	0	2	2	2	3	4	4	2	5	4	2	3	1	1	0	0	0	0	0	0	0	3	4	4	0	4	4	4	4	4	4	3	3	2	1	1			1	1	3	2		2		47	164
627	3	0	2	3	3	4	4	4	2	3	3	3	2	1	11	0	0	0	0	2	0	0	1	4	4	0	4	4	3	4	2	4	3	2	2	1	1			1	1	1	2		2		62	167
629	3	0	2	3	1	2	3	3	3	4	4	1	2	1	1	1	1	0	0	0	0	0	3	3	3	0	2	2	3	2	2
631	3	0	2																		0	1	1	4	4	0	4	4	4	4	4	1	4
634	3	0	2	3	3	3	3	3	4	4	4	3	2	1	0	1	1	0	1	1	0	0	3	3	3	1	2	1	2	2	1	1	3	2	1	5	1
635	3	0	2	2	2	2	2	2	2	5	5	2	2	2	2	1	1	3	3	3	1	1	1	4	4	0	3	3	4	4	2	3	4	3	1	5	1	6		1	1	1	2		2		80	174
636		0	2	1	1	3	2		1	2	2	3	2	0	0	0	0	0	1	0	0			4	3	0	4	4	4	4	4	4	4	4	1	5		6		1	1	1	2		2		95	190
638	1	2	2	3	3	5	4	3	3	4	3	3	4	1	0	3	2	1	1	2	0	0	1	4	4	1	1	1	4	4	4	4	4	4	1	3	2	5	1		2	11	2		2
639		0	2	4	3	4	4	3	4	3	3	5	4	2	1	1	2	2	2	1	0	0	1	4	3	2	2	4	3	2	3	4	1	3	1	5	1	4	2		1	3	2		2		81	179
640	3	0	2	3	3	3	3	3	3	3	3	3	3	2	1	1	1	1	1	1	0			1	1	1	1	1	1	1	1	1	1	1	2	4				1	1	2	2		2
642	3	0	2	2	3	3	4		3	4	5	4	3	1	1	1	1	1	1	1	0			4	4	4	4	4	4	4	4	4	4	4	1	3			4	1	1	3	2		2		79	176
643	3	0	2	4	5	5	2	2	5	2	4	4	5	3	3	3	3	3	3	3	0	0	3	4	3	1	4	4	4	4	4	4	3	4	2	1	2	1	4	1	1	1	2		2		76	175
644	1	1	2	5	5	5	5	5	5	5	5	5	5	3	3	3	3	3	3	3				4	4		4	4	4	4	4	4	4	4	2	4			2	1	1	3	2		2		75	180
645	3	0	2	4	3	5	4	3	3	4	3	3	3	2	2	2	1	1	1	1	0	1	3	4	4	0	4	4	4	4	4	4	4	4	2	3	2	4	3	1	1	3	2		2		53	159
646	3	0	2	3	3	4	3	3	3	3	3	3	3	1	1	2	2	2	2	0	0	0	4	4	4	3	3	3	3	4	3	4	3	2	2	3	1	3	2		1	2	2		2		48.6	157.5
647	3	0	2	2	3	3	4	4	3	4	4	3	2	1	0	0	0	0	0	0	0	0	3	4	4	0	4	4	3	4	3	4	3	3	2	4	1	3	2	1	1	3	2		2		58	161
648	3	0	1	1	2	1	3	1	1	1	2	2	1	0	1	0	0	0	0	0	0	0	4	4	3	1	4	4	4	3	3	3	3	4	1	1	2	1	3	1	1	1	2		2		70.5	185
649	1	2	1	3	3	3	3	3	3	3	3	3	3	0	0	0	0	0	0	0	0	0	4	4	4	0	2	4	4	4	2	1	0	2	1	5	1	5	4	1	1	3	2		2		88	179
650	3	0	2	3	3	4	4	3	3	4	3	3	2	2	1	1	0	0	0	1	1	1	1	4	4	0	4	4	4	4	3	4	3	4	2	4	1	4	2	1	2	2	2		2		66	176
651	3	0	2	3	3	3	3	3	3	3	3	3	3	0	1	0	2	1	0	2	0	0	4	4	1	2	0	4	4	4	4	4	4	4	1	5	1	5	1		1	2	2		2		70	166
652	3	0	2	3	2	2	4	3	3	5	4	4	3	1	1	0	0	0	1	1	0	0	3	4	4	3	4	4	2	3	3	3	2	2	2	3	2	4		1	1	3	2		2		55	163
653	3	0	2	4	3	4	4	3	4	2	2	4	4	1	1	0	1	1	1	1	0	0	3	4	3	4	4	4	2	4	4	4			2	4	1	4		1	1	2	2		2		62	161
654	3	0	2	5	5	5	4	3	5	5	3	5	5	3	1	1	2	2	0	3	0	0	1	4	4	0	4	4	4	4	4	4	2	4	1	4	1	4	2	1	2	2	2		2		73	170
655		0	2	3	3	3	3	2	3	3	3	3	3	1	1	1	1	0	0	1	0	0	4	3	3	1	2	3	2	1	1	3	3	2	1	1	2	1	4	1	1	3	2		2		60	182
657	3	0	2	1	1	1	5	5	1	5	5	1	1	0	0	0	0	0	0	0	0	0	4	4	4	0	4	4	4	4	4	4	4	3	1	1	1		1	1	1	2	2		2		63	174
658	3	0	2	3	2	3	4	3	2	3	4	3	3	0	1	1	1	1	1	1	0	0	1	4	4	0	4	4	4	4	4	4	4	4	2	5		8	2	1	1	3	1	anemie , carence en fer	2		47	158
660	3	0	2	5	4	5	4	5	1	1	1			2	2	1	0	0	1	2	0	1	4	4	4	3	0	4	4	4	4	4	4	4	1	5				1	1	2	1	allergie	1		50	180
661	3	0	2	1	2	2	4	3	2	4	4	3	4	1	0	0	0	1	0	0	0	0	2	4	4	0	4	4	3	2	4	4	4	4	1	5	1	5	4		1	1	2		2		75	185
662	3	0	2	3	4	4	3	3	3	3	4	2	2	1	1	0	0	0	0	0	0	0	3	4	4	0	3	4	3	4	3	4	2	2	1	1	1	0		1	1	3	2		2		78	181
663	3	0	2	2	3	3	4	5	3	4	4	3	2	1	1	0	0	1	0	0	0	1	4	4	4	0	4	4	4	4	4	4	4	4	2	1	1		3	1	1	3	2				67	165
665	3	0	2	3	4	2	4	3	2	1	2	3	4	1	1	0	2	0	2	2	0	0	3	4	4	4	4	4	4	4	4	4	4	4		4	1	4		1	1	2	1		1
667	1	2	2	2	2	2	2	2	2	2	2	2	2	1	1	1	1	2	0	1	0			2	2	2	2	2	2	2	2	2	2	2	2	2
668	3	0	2	1	1	3	3	1	3	1	1	4	4	2	2	2	2	1	1	1	0	0	3	4	4	0	4	4	4	2	2	1	4	4	1	2	1	1	4	1	1	2	2		2		70	194
669	3	0	2	4	3	4	4	3	3	3	4	4	4	3	2	1	1	1	1	1	0		4	3	4	4	2	4	2	4	3	3	3	2	2	4	1	3		1	1	1	2	ocd	1		62	165
670	3	0	2	3	4	4	3	2	4	3	3	4	4	3	3	2	2	2	2	1	0	1	4	4	3	0	4	4	3	4	3	4	3	2	2	4	1	3			2	1	2		2		58	160
671	3	0	2	3	3	4	3	3	3	3	3	5	5	3	3	2	2	3	3	2	0	0	4	4	4	0	2	4	3	3	3	2	2	3	2	4	1	3		1	1	3	2		2		55	160
672	3	0	2	5	4	5	3	3	4	3	3	5	4	3	3	3	2	2	3	3	0	0	4	3	4	1	0	4	3	4	2	4	4	4	2	4	1	4	4		1	1	2		2		60	167
673	3	0	2	1	2		4	4	2	5	5	2	1	0	0		0	0	0	0	0		3	4	4	0	2	4	3	4	4	4	3	4	2	5			4		1	1	2		2		60	167
674	3	0	2	3	3	3	3	3	3	3	3	3	3	2	22	2	2	2	1	3	0	0	4	4	4	4	4	4	4	4	4	4	4	4	1	5	1	6	2	1	1	1	2		2		80	186
675	3	0	2	3	3	2	3	4	3	3	3	4	2	2	1	1	1	1	2	1	1	1	4	3	3	0	3	3	2	2	2	2	2	2	2	4	1	4	4	1	1	3	1		2		80	171
676	3	0	2	4	3	3	3	3	3	3	3	3	3	2	2	2	2	2	2	2	0	0	1	4	4	4	4	4	4	4	4	3	4	4	2	3	2	5	4	1	2	1	2		2		58.5	161
677	3	0	2	4	4	4	4	1	4	2	3	4	4	2	2	3	1	1	2	2	0	0	4	4	4	0	4	4	3	4	3	4	4	2	2	4	1	3		1	1	2	2		2		54	165
678	3	0	2	4	4	4	4	2	3	3	2	4	4	1	1	1	2	1	2	2	0	0	4	4	4	3	4	4	3	3	2	3	2	0	2	4	1	3	2	1	1	3	1		1		52	158
679	3	0	2	3	4	4	2	3	3	4	4	3	3	2	1	1	0	1	1	0	0	0	4	4	4	1	1	4	4	4	3	2	4	3	1	1	2	2	2	1	1	2	2		2		65	173
680	3	0	2	1	3	5	2	3	3	3	2	3	1	1	0	1	2	1	1	1	0	0	1	4	4	2	3	4	4	3	3	4	2	4	2	1			3	1			2		1
681	3	0	2	4	3	3	3	1	3	3	2	3	3	3	2	1	1	1	1	2	0	1	3	4	3	0	4	4	4	4	4	4	4	4	2	1	1	1		1	1	3	2		2
684	3	0	2	1	1	1	1	1	1	1	1	1	1	0	0	0	0	0	0	0	0	0	4	0	0	0	4	4	4	4	3	4	4	4	2	1	2	1	1	1	2	3	2		2		73	160
686	3	0	2	4	4	3	2	4	2	4	2	5	1	1	1	0	1	0	0	1	0	0	4	3	4	0	3	2	1	3	3	1	3	2	1	5	1	9	2	1	2	2	1		1		72	180
687	1	0	2	3	4	4	3	3	5	3	2	3	3	1	0	0	0	0	0	0	0	1	3	4	4	0	4	4	1	4	4	4	4	3	2	3	1	2	3	1	1	3	1	asthme	1		62	165
688	3	0	2	3	3	3	3	4	2	3	2	3	3	3	3	2	1	1	2	2	0	0	3	4	4	0	4	4	3	4	4	4	4	4	2	4	1	3	2		1	3	2		2
689	2	0	2	3	3	4	3	3	2	3	2	4	3	2	2	2	2	1	1	0	0	1	3	4	4	0	4	4	4	4	4	4	4	3	2	3	2	5	2	1	1	1	2		2		63	173
690	3	0	2																		0	0	1	4	4	4	3	4	4	4	4	4	4	4	2	5	1	4	4	1	1	1
691	3	0	2	5	3	3	3	2		3	3	3	3	3	0	0	0	0	0	0	0	0	4	4	4	4	4	4	4	4	4	4	4	1	2	4	1	3	4	1	1	3	2		2		72	168
692	1	0	2	5	5	5	2	1	3	4	2	5	4	3	2	3	3	2	3	3	0	0	4	4	4	0	3	4	4	4	4	4	4	4	2	3	1	2	3	1	1	3	2		1	curac	66.7	166
693	3	0	2	4	3	4	3	3	3	3	3	4	4	3	1	1	1	1	1	1		0		3	1	4	0	4	3	4	4	3	2	3	2	5	1	4	4	1	1	2	2		2		61
694	3	0	2	4	3	4	4	4	3	3	3	3	3	0							0	0	4	4	4	0	4	4	4	4	4	4	4	4	2	5			1	1	2	3	2		2		63	173
696	3	3	2	1	1	1	1	4	3	3	3	3	2	1	0	0	0	0	0	1	0	1	4	3	2	0	2	4	2	0	0	2	2	1	1	2	1	1	2	1	1	3	2		2		67	175
697	3	0	2	4	3	4	3	3	4	4	3	4	4	2	3	3	3	3	2	2	0	0	3	4	4	0	4	4	3	4	3	4	3	3	2	5	1	5	2	1	1	3	2		2		75	160
698	3	0	2	2	2	4	4	4	3	2	3	4	2	1	1	1	1	1	1	1	0	0	3	4	4	2	4	4	3		3	3	3	3	2	5	1	5	2	1	1	3	2		2		60	157
699	3	0	2	4	5	3	3	1	1	3	3	2	4	2	2	1	1	1	1	0	0	0	3	4	4	0	4	4	4	4	4	3	3	3	2	5	1	5	1	1	1	3	1		2		59	169
700	3	0	2	5	4	5	3	3	3	2	2	4	4	3	3	3	3	2	3	3	0	1	3	4	4	0	3	4	4	4	2	4	3	1	2	5	1	4	4	1	1	3	2		2		53	170
702	2	0	2	3	3	4	3	3	5	4	3	5	4	2	2	2	2	2	2	2	0	0	1	4	4	2	1	4	3	2	1	1	4	3	2	5	1	5	4	1	1	1	2		2		85	175
703	3	0	2	3	3	3	3	3	4	3	3	4	4	1	1	1	1	1	1	2	0	0	4	4	2	2	2	4	4	2	0	0	2	4	1	5	2	7	1	1	1	1	2		2		60	150
704	1	0	2	4	4	3	2	3	3	5	3	4	3	0	0	0	0	1	1	0	0	1	3	3	4	0	4	4	4	2	3	4	3	3	1	5		6	2	1	1	1	2		2		60	178
707		0	2	5	3	5	3	2	3	3	3	5	5	1	1	1	1	1	1	1	0	0	4	3	3	3	3	3	3	3	3	3	3	3	1	5	1	8	4	1	1	1	2		2		110	174
708	3	0	2	3	3	4	3	3	3	4	3	3	2	2	2	1	1	0	1	1	0	1	3	3	4	0	1	4	3	3	3	3	3	2	1	5	1	4	4	1	1	2	2		2		67	179
709	3	0	2	2	2	3	3	3	3	3	3	2	2	1	1	0	0	1	0	0	0	0	1	3	3	3	1	4	2	3	2	2	2	2	1	5		6	2	1	1	2	2		2		117	178
710	3	2	2	2	1	1	5	3	1	4	4	1	1	0	0	0	0	0	0	0	0	0	1	4	4	0	1	4	2	3	2	3	4	1	1	5	1	5	3	1	1	3	1	rhinite allergique	2		120	178
711	3	0	2	3	3	4	1	1	1	2	3	3	2	3	3	3	3	1	3	3	0	1	1	4	4	4	0	4	3	2	4	3	3	2	1	5	1	5	4	1	1	1	2		2		93	175
712	3	0	2	3	4	4	3	4	3	4	3	3	3	1	1	1	1	0	1	1	0	0	3	3	3	0	3	4	4	3	3	3	3	3	2	5	1	5	4	1	1	2	1	diabète , HTA	2		53	162
713	3	0	2	4	4	3	5	4	5	3	3	4	4	1	0	2	0	0	0	1	1	1	3	4	4	0	2	4	3	4	3	2	3	2	2	5	1	4	4	1	1	3	2		2		53	159
715	2	0	2	4	4	4	2	3	3	3	3	4	4	2	2	0	3	1	3	0	0	1	4	4	4	0	1	4	3	2	1	1	4	4	1	5	1	4	2	1	1	1	2		2		70	182
716	3	0	2	3	4	5	3	2	4	4	2	5	4	3	3	2	1	0	1	2	0	1	3	2	2	2	2	2	2	2	2	2	2	2
717	3	0	2	3	3	3	4	3	3	4	3	3	3	1	1	0	1	0	0	0	0	0	3	3	2	2	2	2	2	2	2	2	2	2
718	3	0	2	3	3	3	3	3	3	3	3	3	3	1	1	1	0	0	2	3	0	0	4	4	4	0	4	4	2	4	2	4	3	1	2	5		4	2	1	2	2	2		2		60	164
719	3	0	2	4	3	4	5	3	3	2	4	3	3	1	1	1	1	0	0	1	0	0	3	3	3	1	3	4	3	3	3	3	2	3	2	5		5	3	1	1	2	2		2		61	167
720	3	0	2	4	4	4	3	3	3	4	4	3	3	2	2	2	1	0	0	2	0	1	3	3	3	0	3	3	1	3	2	2	4	2	2	5	1	5		1	1	3	2		2		60	172
721	3	0	2	3	3	4	5	3	2	4	5	3	2	2	3	3	2	1	1	3	0	0	4	4	3	0	4	4	3	4	4	3	3	3
722	3	0	2	4	4	5	5	4	3	5	3	5	4	3	2	3	2	2	1	1	0	1	3	4	4	0	1	4	3	2	2	4	3	1	1	5	1	4	3	1	1	2	1		1		70	180
723	3	0	2	2	2	2	4	4	2	4	4	3	2	1	0	0	0	0	0	0	0	0	1	4	3	3	2	3	2	3	2	4	3	3	1	5	1	4	2	1	1	3	2		2		85	187
724	3	0	2	5	5	5	2	2	3	1	3	5	5	3	3	3	3	3	3	0	0	0	3	4	4	2	2	4	4	3	3	3	3	3	2	5	1	4	3		1	3	2		2		62.5	165
725	1	0	2	3	3	4	4	3	4	4	3	2	3	1	0	1	1	0	0	1	0	0	1	4	4	0	4	4	4	4	3	3	3	2	1	5	1	7		1	1	2	2		2		80	187
726	3	0	1	3	2	4	4	4	3	4	4	3	4	3	3	3	3	1	1	1	1	1	4	4	4	3	2	4	4	4	4	4	3	1	2	5	1	6	3	2	1	2	2		2		62	158
727	3	0	2	2	3	3	3	4	3	3	3	2	2	1	3	1	1	1	1	2	0	0	3	4	4	0	3	4	3	4	3	4	3	3	2	5	1	5					2				68	182
728	3	0	2	4	3	3	3	3	3	4	3	3	3	1	1	1	1	1	1	1	0	0	1	4	4	2	4	4	3	3	4	4	3	3	2	5	1	4	3	1	1	3	2		2		50	160
729	3	0	2	3	3	4	5	4	2	5	4	2	3	1	2	1	1	0	2	3	0	1	3	4	4	0	4	4	3	4	4	4	3	2	2	5	1	4	3	1	1	2	2		2		60	176
730	3	0	1	3	3	4	3	3	3	3	3	3	3	1	1	1	1	1	1	1	0	0	3	4	4	0	4	4	4	4	4	4	4	3	2	5	1	4	2		1	3	2		2		57	169
731	3	0	2	1	1	2	3	4	1	3	3	1	1	0	0	1	1	0	0	0	0	0	4	3	4	0	4	4	4	3	1	4	3	3	2	5	1	5	2	1	1	2	2		2		65	172
732	1	1	2	3	3	5	4	3	3	3	3	3	5	2	1	1	1	1	1	1	0	0	1	4	4	0	4	4	4	4	4	3	4	3	1	5	1	5	4	1	1	3	2		2		70	180
733	1	0	2	1	1	3	3	2	1	2	2	3	2	0	1	0	1	1	0	0	0	0	3	4	4	4	4	4	4	4	4	4	4	4	1	5	1	4	1	1	1	1	1		2		60	172
734	3	0	2	4	4	4	2	2	4	2	2	5	4	3	2	3	2	1	1	0	0	1	3	4	4	0	2	4	3	2	1	4	2	2	1	5	1	4	2	1	1	2	2		2		73	173
735	3	0	2	3	3	3	4	3	3	5	4	2	1	1	1	1	0	0	0	1	0	0	1	4	4	4	3	4	3	4	4	3	3	3	2	5	1	4	4	1	1	3	2		2		58	164
736	3	0	2	5	5	5	3	1	5	3	3	5	5	2	2	3	2	1	2	3	0	0	3	4	4	0	1	4	2	3	3	2	2	1	2	5	1	5	1	1	1	2	2		2		64	170
737	3	0	2	4	4	5	4	3	3	4	3	5	5	2	2	2	1	1	2	3	0	0	4	4	3	0	4	4	1	4	3	3	2	1	2	5	1	5	3	1	1	1	2		2		57	165
738	3	0	2	3	3	3	4	3	5	4	3	5	2	1	0	0	1	0	0	1	0	0	3	4	4	0	4	4	3	4	3	2	3	3	1	5	1	4	3		1	3	2		2		73	184
739	3	0	2	3	3	3	4	4	4	3	3	3	3	1	1	1	2	2	2	1	0			1	3	1	1	3	2	2	1	2	2	2	2	5	1	5	3	1	1	3	2		2		59	166
740	3	0	2	3	3	3	4	3	2	3	3	4	4	1	0	0	0	0	1	2	0	0	1	4	2	0	1	3	0	1	1	0	4	2	1	5		4	3	1	1	2	2		2		80	175
741	3	0	2	4	3	5	5	3	2	4	4	4	2	1	2	1	2	1	3	1	0	0	4	4	4	1	3	4	2	4	4	4	4	2	2	5	1	6	3	1	1	2	1	anémie	1	fer plus	62	173
742	3	0	2	1	2	3	4	3	4	4	3	2	1	0	0	0	0	0	0	1	0	0	4	4	4	0	2	4	2	4	4	4	3	2	2	5	1	4	4	1	1	1	2		2		61	164
743	3	0	2	2	2	1	4	4	1	4	4	1	1	0	0	0	0	0	0	0	0	1	3	4	4	0	4	4	4	3	4	4	4	3	2	5	2	7	4	1	1	1	2		2		54.28	157
744	3	0	2	4	5	5	3	3	3	2	2	5	4	3	3	3	3	3	3	3	0	0	3	4	4	0	4	4	3	3	4	3	2	2	2	5	1	5	3	1	1	1	2		2		53	165
745	3	0	2	3	2	4	5	3	3	2	3	3	3	1	1	0	1	0	1	1	0	0	1	3	4	2	3	4	1	3	2	3	4	3	2	5	1	5	2	1	1	2	2		2		85	169
746	3	0	2	3	4	5	2	2	4	3	2	4	5	3	3	3	3	3	2	2	0	0	4	3	4	3	3	3	3	2	3	3	2	2	2	5	1	5	3	2	1	1	2	2
747	3	0	2	3	4	4	3	3	44	2	2	3	3	1		1	0	0	0	0	0	0	4	4	3	1	3	4	3	2	2	2	3	2	2	5	1	5		1	1	2	2		2		60	172
748	3	0	2	4	3	4	5	3	2	3	3	3	2	2	1	0	1	0	1	1	0	0	1	4	4	2		3	3	4	2	3	3	2	1	5	1	5	4	1	1	3	2		2		82	186
